# Supplementary material for: Generalizable characteristics of false-positive bacterial variant calls
Source: Microb Genom. 2021 Aug 4;7(8):000615. doi: 10.1099/mgen.0.000615 (PMC8549357; doi:10.1099/mgen.0.000615)
Supplement: Supplementary material 2 [file mgen-7-0615-s002.xlsx]

## Sheet: Supplementary Table 1
Supplementary Table 1. FDA-ARGOS samples used in this study.
These 6 samples are listed in ascending order of Mash distance between the FDA-ARGOS reads and the corresponding reference genome, and were chosen to represent increasing degrees of divergence between the two, from negligible (FDAARGOS_700) to more substantial (FDAARGOS_536), and manifesting in increasing numbers of variants. The salient columns are highlighted.
FDA-ARGOS sample name	Species	Taxonomy ID	SRA run accession for associated Illumina reads	RefSeq assembly accession for associated Illumina/PacBio hybrid assembly	RefSeq assembly accessions for reference genome	Mash distance between FDA-ARGOS assembly and reference genome	Length of FDA-ARGOS assembly (bp)	Number of low-quality bases masked as N (those where, after re-mapping Illumina reads to the FDA-ARGOS assembly, there was no coverage or where the most common nucleotide was represented by < 99% of the aligned bases)	% of low-quality bases masked as N	Number of discordant bases masked as N (those bases called as variants in the FDA-ARGOS assembly when using Snippy with the Illumina reads as input; these positions represent discordant calls between the Illumina and PacBio sequence)	% of discordant bases masked as N	Total number of bases masked as N	Total % of bases masked as N	Total no. of SNPs called after aligning the FDA-ARGOS assembly to the reference genome, across all instances of nucmer and paftools	Total no. of non-SNPs (indels & complex variants) called after aligning the FDA-ARGOS assembly to the reference genome, across all instances of nucmers and paftools	No. of SNPs identically called by all instances of nucmer and paftools	% of SNPs identically called by all instances of nucmer and paftools	No. of non-SNPs identically called by all instances of nucmer and paftools	% of non-SNPs identically called by all instances of nucmer and paftools
FDAARGOS_700	Bacillus anthracis	1392	SRR9171533	GCF_009806635.1	GCF_000007845.1	2.38274e-05	5233279	21709	0.4148	0	0	21709	0.4148	19	13	19	100	13	100
FDAARGOS_751	Mycobacterium tuberculosis	1773	SRR9176751	GCF_009730215.1	GCF_000195955.2	0.000508006	4441988	23376	0.5263	0	0	23376	0.5263	1946	229	1895	97.38	184	80.35
FDAARGOS_598	Francisella tularensis	263	SRR8283296	GCF_003955795.1	GCF_000008985.1	0.00524853	1893614	3003	0.1586	0	0	3003	0.1586	7473	736	7343	98.26	696	94.57
FDAARGOS_338	Enterococcus faecalis	1351	SRR5448651	GCF_002208945.1	GCF_000007785.1	0.0177122	2861022	1205	0.0421	0	0	1205	0.0421	21684	534	19991	92.19	321	60.11
FDAARGOS_687	Salmonella enterica	28901	SRR9163323	GCF_009729975.1	GCF_000195995.1	0.0188053	5066398	10350	0.2043	3	0.0001	10353	0.2043	56113	1208	49017	87.35	588	48.68
FDAARGOS_536	Escherichia coli	562	SRR8180486	GCF_003812625.1	GCF_000005845.2	0.030677	5104538	9700	0.19	88	0.0017	9788	0.1918	102266	1391	83385	81.54	381	27.39

## Sheet: Supplementary Table 2
Supplementary Table 2. Software used in this study.
Name	Version	URL	Publication
Read aligners
Bowtie2	2.3.4.1	http://bowtie-bio.sourceforge.net/bowtie2/index.shtml	Langmead and Salzberg (2012) Fast gapped-read alignment with Bowtie 2. Nature Methods. 9(4):357-9.
BWA-mem	0.7.17	http://bio-bwa.sourceforge.net	Li and Durbin (2009) Fast and accurate short read alignment with Burrows-Wheeler Transform. Bioinformatics. 25:1754-1760.
BWA-sw
GASSST	1.28	https://www.irisa.fr/symbiose/projects/gassst/	Rizk and Lavenier (2010) GASSST: global alignment short sequence search tool. Bioinformatics. 26(20):2534-2540.
GEM	v3.6.1-16-g9be0-dirty-release	https://github.com/smarco/gem3-mapper	Marco-Sola, et al. (2012) The GEM mapper: fast, accurate and versatile alignment by filtration. Nature Methods. 9(12):1185-1188.
HISAT2	2.1.0	https://ccb.jhu.edu/software/hisat2/index.shtml	Kim, Langmead and Salzberg (2015) HISAT: a fast spliced aligner with low memory requirements. Nature Methods. 12:357.
minimap2	2.17	https://github.com/lh3/minimap2	Li (2018) Minimap2: pairwise alignment for nucleotide sequences. Bioinformatics. bty191
MOSAIK	2.1.78	https://github.com/wanpinglee/MOSAIK	Lee, et al. (2014) MOSAIK: a hash-based algorithm for accurate next-generation sequencing short-read mapping. PLoS One. 9(3):e90581.
NextGenMap	0.5.0	http://cibiv.github.io/NextGenMap/	Sedlazeck, Rescheneder and von Haeseler (2013) NextGenMap: fast and accurate read mapping in highly polymorphic genomes. Bioinformatics. 29(21):2790-2791.
SMALT	0.7.6	http://www.sanger.ac.uk/science/tools/smalt-0	no associated publication at the time this table was created
SNAP	1.0beta18	http://snap.cs.berkeley.edu/	Zaharia, et al. (2011) Faster and more accurate sequence alignment with SNAP. arXiv:11115572.
Stampy	1.0.32	http://www.well.ox.ac.uk/project-stampy	Lunter and Goodson (2011). Stampy: a statistical algorithm for sensitive and fast mapping of Illumina sequence reads. Genome Research. 21:936-939.
Yara	0.9.11	https://www.seqan.de/apps/yara/	no associated publication at the time this table was created
Variant callers
DeepVariant	0.8.0	https://github.com/google/deepvariant	Poplin, et al. (2018) A universal SNP and small-indel variant caller using deep neural networks. Nature Biotechnology. 36:983.
Freebayes	1.1.0-60-gc15b070	https://github.com/ekg/freebayes	Garrison and Marth (2012). Haplotype-based variant detection from short-read sequencing. arXiv. https://arxiv.org/abs/1207.3907
GATK HaplotypeCaller	4.0.7.0	https://software.broadinstitute.org/gatk/	DePristo, et al. (2011) A framework for variation discovery and genotyping using next-generation DNA sequencing data. Nature Genetics. 43(5):491-498.
LoFreq	2.1.2	http://csb5.github.io/lofreq/	Wilm, et al. (2012) LoFreq: a sequence-quality aware, ultra-sensitive variant caller for uncovering cell-population heterogeneity from high-throughput sequencing datasets. Nucleic Acids Research. 40(22):11189-11201.
Octopus	0.6.3-beta	https://github.com/luntergroup/octopus	Cooke, Wedge and Lunter (2018). A unified haplotype-based method for accurate and comprehensive variant calling. bioRxiv. 2018:456103.
Pilon	1.23	https://github.com/broadinstitute/pilon	Walker, et al. (2014) Pilon: An Integrated Tool for Comprehensive Microbial Variant Detection and Genome Assembly Improvement. PLoS ONE. 9(11):e112963.
Platypus	0.8.1	http://www.well.ox.ac.uk/platypus	Rimmer, et al. (2014) Integrating mapping-, assembly- and haplotype-based approaches for calling variants in clinical sequencing applications. Nature Genetics. 46:912.
SAMtools/BCFtools mpileup	1.7	https://sourceforge.net/projects/samtools/	Li, et al. (2009) The Sequence Alignment/Map format and SAMtools. Bioinformatics. 25(16):2078-2079.
SNVer	0.5.3	https://sourceforge.net/projects/snver/	Wei, et al. (2011) SNVer: a statistical tool for variant calling in analysis of pooled or individual next-generation sequencing data. Nucleic Acids Research. 39(19): e132.
SNVSniffer	2.0.4	http://snvsniffer.sourceforge.net	Liu, et al. (2016) SNVSniffer: an integrated caller for germline and somatic single-nucleotide and indel mutations. BMC Systems Biology. 10(suppl 2): 47.
SolSNP	1.1	http://sourceforge.net/projects/solsnp	no associated publication at the time this table was created
Strelka	2.9.2	https://github.com/Illumina/strelka/	Saunders, et al. (2012) Strelka: accurate somatic small-variant calling from sequenced tumor-normal sample pairs. Bioinformatics. 28(14):1811-1817.
VarScan	2.3.9	https://sourceforge.net/projects/varscan/	Kobolt, et al. (2009) VarScan: variant detection in massively parallel sequencing of individual and pooled samples. Bioinformatics. 25(17):2283-2285.
"All-in-one" variant calling pipelines
Breseq	0.33.2	https://github.com/barricklab/breseq	Deatherage and Barrick (2014) Identification of mutations in laboratory-evolved microbes from next-generation sequencing data using breseq. Methods Mol Biol. 1151:165-188.
Snippy	4.3.6	https://github.com/tseemann/snippy	no associated publication at the time this table was created
SPANDx	3.2	https://github.com/dsarov/SPANDx	Sarovich and Price (2014) SPANDx: a genomics pipeline for comparative analysis of large haploid whole genome re-sequencing datasets. BMC Research Notes. 7:618.
SpeedSeq	0.1.2	https://github.com/hall-lab/speedseq	Chiang, et al. (2015) SpeedSeq: ultra-fast personal genome analysis and interpretation. Nature Methods. 12:966-968.
Other software
hap.py	0.3.12	https://github.com/Illumina/hap.py	no associated publication at the time this table was created
nucmer	4.0.0beta2	https://github.com/mummer4/mummer	Marçais, et al. (2018) MUMmer4: A fast and versatile genome alignment system. PLoS Computational Biology. 14(1): e1005944.
Picard Tools	2.17.11	https://broadinstitute.github.io/picard/	no associated publication at the time this table was created
vcflib	1.0.0-rc1	https://github.com/vcflib/vcflib	no associated publication at the time this table was created

## Sheet: Supplementary Table 3
Supplementary Table 3. Performance of variant calling pipelines.
Note that not all variant calling pipelines simultaneously call both SNPs and indels. LoFreq, SNVer, SolSNP and VarScan only call SNPs, whereas SPANDx calls SNPs and indels in separate VCFs.
All performance scores were obtained using Illumina hap.py, counting only those variant calls (should the VCF FILTER column be utilised) considered to "PASS".
In order for hap.py to compare each pipeline's VCF to that of the truth VCF, in some cases it was necessary to post-process the former (else hap.py's initial "vcfcheck" tool would fail):
(a) VCFs produced by Breseq, LoFreq, Platypus, SNVer, SNVsniffer, SolSNP, SpeedSeq and VarScan were bgzipped and tabix-indexed prior to using hap.py (necessary to produce a VCF header meeting hap.py requirements).
(b) VCFs produced by Breseq and LoFreq do not, by default, contain sample information - the rightmost column of the VCF. Without correction, this results in a fatal error for hap.py ("input file has no samples. hap.py will not like that"). The only piece of sample information we need, however, is a genotype. Prior to bgzipping and tabix-indexing Breseq and LoFreq VCFs, genotypes were added using …
(c) in order to be compatible with RTG Tools (required to run hap.py), VCFs produced by Octopus need to be made using the --legacy parameter. This creates output in standard VCF format; the Octopus default is otherwise to contain * and . alleles in the ALT column denoting, respectively, an upstream deletion and an allele missing as a consequence of the same.
(d) VCFs produced by Pilon contain calls at all positions, and in the case of 0/0 reference calls (the majority) the ALT allele is represented as ".". These rows were removed prior to using hap.py.
(e) VCFs produced by SolSNP required sorting (using the vcf-sort module of VCFtools) and contained two errors in their headers. Firstly, GQ is a floating-point number but the FORMAT field defines it, incorrectly, as an integer. Secondly, the header is missing a definition for the INFO field tag "AR", the allele ratio (of number of reads supporting the variant allele to number of reads supporting …
Sample ID	Pipeline	Aligner	Caller	No. of SNPs in truth set	Precision (SNPs)	Recall (SNPs)	F-score (SNPs)	No. of true positives (SNPs)	No. of false positives (SNPs)	No. of false negatives (SNPs)	No. of indels in truth set	Precision (indels)	Recall (indels)	F-score (indels)	No. of true positives (indels)	No. of false positives (indels)	No. of false negatives (indels)
FDAARGOS_338	bowtie2/deepvariant	bowtie2	deepvariant	19991	0.9619	0.9892	0.9754	19776	783	215	321	0.756	0.9595	0.8457	308	102	13
FDAARGOS_338	bowtie2/freebayes	bowtie2	freebayes	19991	0.8912	0.9999	0.9424	19989	2438	2	321	0.4819	0.972	0.6444	312	344	9
FDAARGOS_338	bowtie2/gatk	bowtie2	gatk	19991	0.9641	0.9977	0.9806	19946	740	45	321	0.6359	0.9782	0.7708	314	213	7
FDAARGOS_338	bowtie2/lofreq	bowtie2	lofreq	19991	0.967	0.99	0.9784	19792	675	199	321	0	0	0	0	0	321
FDAARGOS_338	bowtie2/mpileup	bowtie2	mpileup	19991	0.9559	0.9983	0.9766	19957	921	34	321	0.5402	0.8162	0.6501	262	223	59
FDAARGOS_338	bowtie2/octopus	bowtie2	octopus	19991	0.9561	0.9937	0.9746	19866	909	125	321	0.5945	0.9844	0.7413	316	236	5
FDAARGOS_338	bowtie2/pilon	bowtie2	pilon	19991	0.9372	0.999	0.9671	19970	1339	21	321	0.3179	0.9844	0.4806	316	678	5
FDAARGOS_338	bowtie2/platypus	bowtie2	platypus	19991	0.9957	0.753	0.8575	15053	65	4938	321	0.9206	0.5421	0.6824	174	15	147
FDAARGOS_338	bowtie2/snver	bowtie2	snver	19991	0.972	0.9829	0.9774	19649	567	342	321	0	0	0	0	0	321
FDAARGOS_338	bowtie2/snvsniffer	bowtie2	snvsniffer	19991	0.9694	0.9275	0.948	18541	585	1450	321	0.677	0.8754	0.7635	281	135	40
FDAARGOS_338	bowtie2/solsnp	bowtie2	solsnp	19991	0.9179	0.9988	0.9566	19967	1787	24	321	0	0.0062	0	2	0	319
FDAARGOS_338	bowtie2/strelka	bowtie2	strelka	19991	0.9787	0.9903	0.9845	19798	431	193	321	0.7056	0.9782	0.8198	314	136	7
FDAARGOS_338	bowtie2/varscan	bowtie2	varscan	19991	0.9468	0.9859	0.9659	19709	1108	282	321	0	0	0	0	0	321
FDAARGOS_338	breseq/breseq	breseq	breseq	19991	0.9678	0.9986	0.983	19963	663	28	321	0.7016	0.9751	0.816	313	134	8
FDAARGOS_338	bwa+stampy/deepvariant	bwa+stampy	deepvariant	19991	0.9664	0.9872	0.9767	19735	683	256	321	0.737	0.9688	0.8371	311	126	10
FDAARGOS_338	bwa+stampy/freebayes	bwa+stampy	freebayes	19991	0.7523	0.9998	0.8585	19986	6576	5	321	0.1389	0.9844	0.2435	316	2021	5
FDAARGOS_338	bwa+stampy/gatk	bwa+stampy	gatk	19991	0.8997	0.9975	0.9461	19941	2212	50	321	0.3521	0.9907	0.5195	318	692	3
FDAARGOS_338	bwa+stampy/lofreq	bwa+stampy	lofreq	19991	0.9123	0.9959	0.9522	19909	1915	82	321	0	0	0	0	0	321
FDAARGOS_338	bwa+stampy/mpileup	bwa+stampy	mpileup	19991	0.8881	0.9978	0.9398	19947	2513	44	321	0.3734	0.9283	0.5326	298	500	23
FDAARGOS_338	bwa+stampy/octopus	bwa+stampy	octopus	19991	0.9068	0.999	0.9507	19971	2038	20	321	0.2849	0.9907	0.4425	318	989	3
FDAARGOS_338	bwa+stampy/pilon	bwa+stampy	pilon	19991	0.9097	0.9959	0.9508	19910	1976	81	321	0.1844	0.9159	0.307	294	1327	27
FDAARGOS_338	bwa+stampy/platypus	bwa+stampy	platypus	19991	0.9533	0.9949	0.9736	19889	973	102	321	0.3459	0.947	0.5067	304	607	17
FDAARGOS_338	bwa+stampy/snver	bwa+stampy	snver	19991	0.852	0.9942	0.9176	19876	3453	115	321	0	0	0	0	0	321
FDAARGOS_338	bwa+stampy/snvsniffer	bwa+stampy	snvsniffer	19991	0.9626	0.9298	0.9459	18587	721	1404	321	0.1179	0.7352	0.2033	236	1825	85
FDAARGOS_338	bwa+stampy/solsnp	bwa+stampy	solsnp	19991	0.8822	0.9988	0.9369	19967	2667	24	321	0	0	0	0	0	321
FDAARGOS_338	bwa+stampy/strelka	bwa+stampy	strelka	19991	0.9457	0.9977	0.971	19945	1143	46	321	0.29	0.9844	0.4481	316	798	5
FDAARGOS_338	bwa+stampy/varscan	bwa+stampy	varscan	19991	0.9003	0.9918	0.9438	19827	2196	164	321	0	0	0	0	0	321
FDAARGOS_338	bwa-mem/deepvariant	bwa-mem	deepvariant	19991	0.9653	0.9916	0.9783	19824	711	167	321	0.7131	0.9813	0.826	315	142	6
FDAARGOS_338	bwa-mem/freebayes	bwa-mem	freebayes	19991	0.9244	0.9999	0.9607	19989	1634	2	321	0.7654	0.9813	0.86	315	99	6
FDAARGOS_338	bwa-mem/gatk	bwa-mem	gatk	19991	0.9328	0.9974	0.9641	19940	1429	51	321	0.5216	0.9875	0.6826	317	344	4
FDAARGOS_338	bwa-mem/lofreq	bwa-mem	lofreq	19991	0.9454	0.9952	0.9696	19895	1150	96	321	0	0	0	0	0	321
FDAARGOS_338	bwa-mem/mpileup	bwa-mem	mpileup	19991	0.9428	0.9975	0.9694	19942	1209	49	321	0.8746	0.8037	0.8377	258	37	63
FDAARGOS_338	bwa-mem/octopus	bwa-mem	octopus	19991	0.929	0.9994	0.9629	19980	1520	11	321	0.5239	0.9907	0.6853	318	349	3
FDAARGOS_338	bwa-mem/pilon	bwa-mem	pilon	19991	0.9331	0.9991	0.965	19974	1430	17	321	0.3234	0.9844	0.4869	316	682	5
FDAARGOS_338	bwa-mem/platypus	bwa-mem	platypus	19991	0.9704	0.9955	0.9828	19902	607	89	321	0.7841	0.9315	0.8514	299	84	22
FDAARGOS_338	bwa-mem/snver	bwa-mem	snver	19991	0.9562	0.9946	0.9751	19884	910	107	321	0	0	0	0	0	321
FDAARGOS_338	bwa-mem/snvsniffer	bwa-mem	snvsniffer	19991	0.9725	0.9296	0.9506	18584	525	1407	321	0.7918	0.8754	0.8315	281	76	40
FDAARGOS_338	bwa-mem/solsnp	bwa-mem	solsnp	19991	0.9463	0.9976	0.9713	19943	1132	48	321	0	0	0	0	0	321
FDAARGOS_338	bwa-mem/strelka	bwa-mem	strelka	19991	0.9545	0.9996	0.9765	19983	951	8	321	0.6826	0.9875	0.8072	317	153	4
FDAARGOS_338	bwa-mem/varscan	bwa-mem	varscan	19991	0.9513	0.9903	0.9704	19798	1014	193	321	0	0	0	0	0	321
FDAARGOS_338	bwa-sw/deepvariant	bwa-sw	deepvariant	19991	0.9749	0.9919	0.9834	19830	509	161	321	0.743	0.9782	0.8446	314	120	7
FDAARGOS_338	bwa-sw/freebayes	bwa-sw	freebayes	19991	0.933	0.9995	0.9651	19981	1433	10	321	0.7843	0.972	0.8681	312	88	9
FDAARGOS_338	bwa-sw/gatk	bwa-sw	gatk	19991	0.9686	0.9975	0.9828	19941	644	50	321	0.7678	0.9626	0.8542	309	111	12
FDAARGOS_338	bwa-sw/lofreq	bwa-sw	lofreq	19991	0.9488	0.9985	0.973	19962	1077	29	321	0	0	0	0	0	321
FDAARGOS_338	bwa-sw/mpileup	bwa-sw	mpileup	19991	0.958	0.9976	0.9774	19943	875	48	321	0.9167	0.7882	0.8476	253	23	68
FDAARGOS_338	bwa-sw/octopus	bwa-sw	octopus	19991	0.9668	0.9988	0.9826	19968	681	23	321	0.7297	0.9907	0.8404	318	143	3
FDAARGOS_338	bwa-sw/pilon	bwa-sw	pilon	19991	0.9508	0.9987	0.9742	19965	1033	26	321	0.5966	0.9751	0.7403	313	213	8
FDAARGOS_338	bwa-sw/platypus	bwa-sw	platypus	19991	0.7444	0.0099	0.0195	198	68	19793	321	0.7037	0.0592	0.1092	19	8	302
FDAARGOS_338	bwa-sw/snver	bwa-sw	snver	19991	0.959	0.999	0.9786	19971	853	20	321	0	0	0	0	0	321
FDAARGOS_338	bwa-sw/snvsniffer	bwa-sw	snvsniffer	19991	0.9744	0.918	0.9453	18352	483	1639	321	0.8875	0.8847	0.8861	284	36	37
FDAARGOS_338	bwa-sw/solsnp	bwa-sw	solsnp	19991	0.9526	0.9971	0.9743	19933	992	58	321	0	0	0	0	0	321
FDAARGOS_338	bwa-sw/strelka	bwa-sw	strelka	19991	0.9718	0.9987	0.9851	19966	579	25	321	0.7344	0.9875	0.8423	317	119	4
FDAARGOS_338	bwa-sw/varscan	bwa-sw	varscan	19991	0.9396	0.9995	0.9686	19981	1285	10	321	0	0	0	0	0	321
FDAARGOS_338	gassst/mpileup	gassst	mpileup	19991	0.9479	0.8172	0.8777	16336	898	3655	321	0.5113	0.4237	0.4634	136	130	185
FDAARGOS_338	gassst/pilon	gassst	pilon	19991	0.9703	0.9711	0.9707	19413	595	578	321	0.7248	0.4891	0.5841	157	60	164
FDAARGOS_338	gassst/snvsniffer	gassst	snvsniffer	19991	0.9622	0.9102	0.9355	18196	714	1795	321	0.4399	0.7227	0.5469	232	303	89
FDAARGOS_338	gassst/varscan	gassst	varscan	19991	0.9701	0.4539	0.6184	9073	280	10918	321	0	0	0	0	0	321
FDAARGOS_338	gem/deepvariant	gem	deepvariant	19991	0.9624	0.9919	0.9769	19829	773	162	321	0.704	0.9844	0.8209	316	148	5
FDAARGOS_338	gem/freebayes	gem	freebayes	19991	0.9063	0.9999	0.9508	19989	2064	2	321	0.4791	0.9751	0.6425	313	349	8
FDAARGOS_338	gem/gatk	gem	gatk	19991	0.9509	0.9977	0.9737	19946	1026	45	321	0.5554	0.9907	0.7118	318	301	3
FDAARGOS_338	gem/lofreq	gem	lofreq	19991	0.9561	0.9957	0.9755	19906	913	85	321	0	0	0	0	0	321
FDAARGOS_338	gem/mpileup	gem	mpileup	19991	0.9447	0.9973	0.9703	19937	1167	54	321	0.2495	0.8567	0.3865	275	827	46
FDAARGOS_338	gem/octopus	gem	octopus	19991	0.9444	0.9971	0.97	19933	1169	58	321	0.4383	0.9907	0.6077	318	469	3
FDAARGOS_338	gem/pilon	gem	pilon	19991	0.9379	0.9988	0.9674	19968	1321	23	321	0.3466	0.9439	0.507	303	590	18
FDAARGOS_338	gem/platypus	gem	platypus	19991	0.9755	0.9925	0.9839	19841	499	150	321	0.6222	0.9252	0.744	297	184	24
FDAARGOS_338	gem/snver	gem	snver	19991	0.9611	0.9919	0.9763	19829	802	162	321	0	0	0	0	0	321
FDAARGOS_338	gem/snvsniffer	gem	snvsniffer	19991	0.9704	0.9302	0.9499	18595	567	1396	321	0.3849	0.8411	0.5282	270	441	51
FDAARGOS_338	gem/solsnp	gem	solsnp	19991	0.9381	0.997	0.9667	19932	1316	59	321	0	0	0	0	0	321
FDAARGOS_338	gem/strelka	gem	strelka	19991	0.9669	0.9994	0.9829	19980	684	11	321	0.5614	0.9875	0.7159	317	257	4
FDAARGOS_338	gem/varscan	gem	varscan	19991	0.944	0.989	0.966	19772	1172	219	321	0	0	0	0	0	321
FDAARGOS_338	hisat2/freebayes	hisat2	freebayes	19991	0.9676	0.957	0.9623	19131	640	860	321	0.9007	0.8193	0.8581	263	29	58
FDAARGOS_338	hisat2/gatk	hisat2	gatk	19991	0.9697	0.9571	0.9634	19134	596	857	321	0.6903	0.8723	0.7707	280	140	41
FDAARGOS_338	hisat2/lofreq	hisat2	lofreq	19991	0.9846	0.8089	0.8881	16171	253	3820	321	0	0	0	0	0	321
FDAARGOS_338	hisat2/mpileup	hisat2	mpileup	19991	0.9757	0.9557	0.9656	19106	476	885	321	0.875	0.7414	0.8027	238	34	83
FDAARGOS_338	hisat2/pilon	hisat2	pilon	19991	0.9603	0.9678	0.964	19347	800	644	321	0.3423	0.9377	0.5015	301	590	20
FDAARGOS_338	hisat2/snver	hisat2	snver	19991	0.9844	0.9288	0.9558	18567	295	1424	321	0	0	0	0	0	321
FDAARGOS_338	hisat2/snvsniffer	hisat2	snvsniffer	19991	0.9779	0.9092	0.9423	18176	410	1815	321	0.9043	0.7944	0.8458	255	27	66
FDAARGOS_338	hisat2/solsnp	hisat2	solsnp	19991	0.9073	0.9431	0.9248	18854	1927	1137	321	0	0	0	0	0	321
FDAARGOS_338	hisat2/strelka	hisat2	strelka	19991	0.9812	0.9339	0.957	18669	357	1322	321	0.8478	0.8442	0.846	271	49	50
FDAARGOS_338	hisat2/varscan	hisat2	varscan	19991	0.9795	0.9284	0.9533	18559	388	1432	321	0	0	0	0	0	321
FDAARGOS_338	minimap2/deepvariant	minimap2	deepvariant	19991	0.9626	0.9941	0.9781	19873	769	118	321	0.7047	0.9875	0.8225	317	150	4
FDAARGOS_338	minimap2/freebayes	minimap2	freebayes	19991	0.9355	0.9999	0.9666	19988	1378	3	321	0.7696	0.9844	0.8639	316	97	5
FDAARGOS_338	minimap2/gatk	minimap2	gatk	19991	0.9531	0.9979	0.975	19949	978	42	321	0.5497	0.9907	0.7071	318	308	3
FDAARGOS_338	minimap2/lofreq	minimap2	lofreq	19991	0.955	0.9944	0.9743	19879	936	112	321	0	0	0	0	0	321
FDAARGOS_338	minimap2/mpileup	minimap2	mpileup	19991	0.9503	0.9979	0.9735	19950	1044	41	321	0.8662	0.8069	0.8355	259	40	62
FDAARGOS_338	minimap2/octopus	minimap2	octopus	19991	0.9496	0.9996	0.974	19983	1054	8	321	0.6465	0.9907	0.7824	318	210	3
FDAARGOS_338	minimap2/pilon	minimap2	pilon	19991	0.9379	0.9989	0.9674	19969	1322	22	321	0.3243	0.9782	0.4871	314	671	7
FDAARGOS_338	minimap2/platypus	minimap2	platypus	19991	0.9735	0.9933	0.9833	19857	540	134	321	0.8293	0.9346	0.8788	300	63	21
FDAARGOS_338	minimap2/snver	minimap2	snver	19991	0.9644	0.9928	0.9784	19847	732	144	321	0	0.0062	0	2	0	319
FDAARGOS_338	minimap2/snvsniffer	minimap2	snvsniffer	19991	0.9726	0.9289	0.9503	18570	522	1421	321	0.7855	0.8816	0.8308	283	80	38
FDAARGOS_338	minimap2/solsnp	minimap2	solsnp	19991	0.9493	0.9981	0.9731	19954	1068	37	321	0	0.0187	0	6	0	315
FDAARGOS_338	minimap2/strelka	minimap2	strelka	19991	0.9644	0.9996	0.9817	19983	737	8	321	0.7106	0.9875	0.8265	317	134	4
FDAARGOS_338	minimap2/varscan	minimap2	varscan	19991	0.9561	0.9894	0.9725	19780	909	211	321	0	0.0062	0	2	0	319
FDAARGOS_338	mosaik/deepvariant	mosaik	deepvariant	19991	0.9789	0.8873	0.9309	17739	382	2252	321	0.7909	0.7788	0.7848	250	69	71
FDAARGOS_338	mosaik/freebayes	mosaik	freebayes	19991	0.9202	0.999	0.958	19972	1729	19	321	0.3731	0.972	0.5393	312	546	9
FDAARGOS_338	mosaik/gatk	mosaik	gatk	19991	0.8572	0.1884	0.3089	3766	627	16225	321	0.4292	0.2959	0.3503	95	129	226
FDAARGOS_338	mosaik/octopus	mosaik	octopus	19991	0.85	0.0978	0.1755	1956	344	18035	321	0.517	0.2212	0.3098	71	71	250
FDAARGOS_338	mosaik/solsnp	mosaik	solsnp	19991	0.9497	0.9921	0.9705	19834	1050	157	321	0	0	0	0	0	321
FDAARGOS_338	ngm/deepvariant	ngm	deepvariant	19991	0.9754	0.9896	0.9824	19783	498	208	321	0.7094	0.9782	0.8224	314	143	7
FDAARGOS_338	ngm/freebayes	ngm	freebayes	19991	0.8082	0.9998	0.8938	19987	4741	4	321	0.2721	0.9595	0.424	308	848	13
FDAARGOS_338	ngm/gatk	ngm	gatk	19991	0.9252	0.9971	0.9598	19933	1603	58	321	0.4067	0.9875	0.5762	317	547	4
FDAARGOS_338	ngm/lofreq	ngm	lofreq	19991	0.931	0.9938	0.9614	19868	1473	123	321	0	0	0	0	0	321
FDAARGOS_338	ngm/mpileup	ngm	mpileup	19991	0.908	0.9976	0.9507	19944	2020	47	321	0.8204	0.7259	0.7702	233	51	88
FDAARGOS_338	ngm/octopus	ngm	octopus	19991	0.9295	0.9991	0.9631	19974	1506	17	321	0.4723	0.9907	0.6397	318	429	3
FDAARGOS_338	ngm/pilon	ngm	pilon	19991	0.911	0.9983	0.9526	19957	1951	34	321	0.2984	0.9782	0.4573	314	783	7
FDAARGOS_338	ngm/platypus	ngm	platypus	19991	0.969	0.9938	0.9813	19867	634	124	321	0.706	0.8879	0.7866	285	127	36
FDAARGOS_338	ngm/snver	ngm	snver	19991	0.9345	0.9922	0.9625	19836	1391	155	321	0	0	0	0	0	321
FDAARGOS_338	ngm/snvsniffer	ngm	snvsniffer	19991	0.9723	0.9263	0.9487	18518	528	1473	321	0.7053	0.8723	0.78	280	122	41
FDAARGOS_338	ngm/solsnp	ngm	solsnp	19991	0.8774	0.9976	0.9336	19944	2788	47	321	0	0	0	0	0	321
FDAARGOS_338	ngm/strelka	ngm	strelka	19991	0.9603	0.999	0.9792	19970	825	21	321	0.6508	0.9844	0.7836	316	176	5
FDAARGOS_338	ngm/varscan	ngm	varscan	19991	0.9158	0.9899	0.9514	19790	1820	201	321	0	0	0	0	0	321
FDAARGOS_338	smalt/deepvariant	smalt	deepvariant	19991	0.9638	0.9886	0.9761	19763	740	228	321	0.75	0.9751	0.8479	313	114	8
FDAARGOS_338	smalt/freebayes	smalt	freebayes	19991	0.8453	0.9999	0.9162	19989	3654	2	321	0.5827	0.9626	0.726	309	227	12
FDAARGOS_338	smalt/gatk	smalt	gatk	19991	0.913	0.9975	0.9534	19942	1892	49	321	0.4076	0.9875	0.577	317	545	4
FDAARGOS_338	smalt/lofreq	smalt	lofreq	19991	0.9112	0.9952	0.9513	19895	1940	96	321	0	0	0	0	0	321
FDAARGOS_338	smalt/mpileup	smalt	mpileup	19991	0.8798	0.9983	0.9353	19957	2727	34	321	0.819	0.8318	0.8253	267	59	54
FDAARGOS_338	smalt/octopus	smalt	octopus	19991	0.9116	0.9996	0.9536	19983	1927	8	321	0.4086	0.9844	0.5775	316	553	5
FDAARGOS_338	smalt/pilon	smalt	pilon	19991	0.9156	0.9991	0.9555	19973	1840	18	321	0.3519	0.6417	0.4546	206	383	115
FDAARGOS_338	smalt/platypus	smalt	platypus	19991	0.932	0.9971	0.9635	19934	1453	57	321	0.7308	0.9221	0.8154	296	112	25
FDAARGOS_338	smalt/snver	smalt	snver	19991	0.9264	0.9928	0.9585	19848	1577	143	321	0	0	0	0	0	321
FDAARGOS_338	smalt/snvsniffer	smalt	snvsniffer	19991	0.9743	0.9226	0.9477	18444	487	1547	321	0.8298	0.8505	0.84	273	56	48
FDAARGOS_338	smalt/solsnp	smalt	solsnp	19991	0.9141	0.9978	0.9542	19948	1874	43	321	0	0	0	0	0	321
FDAARGOS_338	smalt/strelka	smalt	strelka	19991	0.9441	0.9996	0.971	19982	1181	9	321	0.6495	0.9844	0.7826	316	177	5
FDAARGOS_338	smalt/varscan	smalt	varscan	19991	0.9043	0.9898	0.9451	19788	2095	203	321	0	0	0	0	0	321
FDAARGOS_338	snap/deepvariant	snap	deepvariant	19991	0.9584	0.9937	0.9757	19866	862	125	321	0.719	0.9844	0.831	316	129	5
FDAARGOS_338	snap/freebayes	snap	freebayes	19991	0.8703	0.9999	0.9306	19988	2977	3	321	0.3175	0.9688	0.4782	311	688	10
FDAARGOS_338	snap/gatk	snap	gatk	19991	0.9492	0.9986	0.9733	19964	1064	27	321	0.5388	0.9875	0.6972	317	321	4
FDAARGOS_338	snap/lofreq	snap	lofreq	19991	0.9622	0.9891	0.9755	19773	777	218	321	0	0	0	0	0	321
FDAARGOS_338	snap/mpileup	snap	mpileup	19991	0.9433	0.9977	0.9698	19946	1199	45	321	0.7245	0.8193	0.769	263	100	58
FDAARGOS_338	snap/octopus	snap	octopus	19991	0.9385	0.9943	0.9656	19877	1301	114	321	0.4964	0.9844	0.66	316	345	5
FDAARGOS_338	snap/pilon	snap	pilon	19991	0.9342	0.9986	0.9653	19963	1406	28	321	0.2006	0.6044	0.3012	194	777	127
FDAARGOS_338	snap/platypus	snap	platypus	19991	0.9586	0.9922	0.9751	19835	857	156	321	0.5219	0.8754	0.6539	281	273	40
FDAARGOS_338	snap/snver	snap	snver	19991	0.9411	0.987	0.9635	19731	1234	260	321	0	0	0	0	0	321
FDAARGOS_338	snap/snvsniffer	snap	snvsniffer	19991	0.9695	0.9279	0.9482	18549	583	1442	321	0.5643	0.7508	0.6443	241	193	80
FDAARGOS_338	snap/solsnp	snap	solsnp	19991	0.8885	0.9988	0.9404	19968	2507	23	321	0	0	0	0	0	321
FDAARGOS_338	snap/strelka	snap	strelka	19991	0.9646	0.9994	0.9817	19979	733	12	321	0.6376	0.9875	0.7749	317	187	4
FDAARGOS_338	snap/varscan	snap	varscan	19991	0.9212	0.9869	0.953	19730	1687	261	321	0	0	0	0	0	321
FDAARGOS_338	snippy/snippy	snippy	snippy	19991	0.9806	0.9985	0.9895	19962	394	29	321	0.8443	0.972	0.9037	312	59	9
FDAARGOS_338	spandx/spandx	spandx	spandx	19991	0.9805	0.9397	0.9597	18786	373	1205	321	0.8385	0.9782	0.903	314	62	7
FDAARGOS_338	speedseq/speedseq	speedseq	speedseq	19991	0.9464	0.9992	0.9721	19975	1131	16	321	0.7955	0.9751	0.8762	313	82	8
FDAARGOS_338	stampy/deepvariant	stampy	deepvariant	19991	0.9668	0.9904	0.9785	19799	677	192	321	0.7258	0.9844	0.8356	316	136	5
FDAARGOS_338	stampy/freebayes	stampy	freebayes	19991	0.7542	0.9999	0.8598	19988	6502	3	321	0.139	0.9875	0.2437	317	2075	4
FDAARGOS_338	stampy/gatk	stampy	gatk	19991	0.9023	0.9977	0.9476	19945	2149	46	321	0.3524	0.9907	0.5199	318	691	3
FDAARGOS_338	stampy/lofreq	stampy	lofreq	19991	0.9202	0.988	0.9529	19751	1712	240	321	0	0	0	0	0	321
FDAARGOS_338	stampy/mpileup	stampy	mpileup	19991	0.8923	0.9959	0.9413	19909	2402	82	321	0.4053	0.9003	0.559	289	424	32
FDAARGOS_338	stampy/octopus	stampy	octopus	19991	0.9049	0.9973	0.9488	19937	2079	54	321	0.2892	0.9844	0.4471	316	1010	5
FDAARGOS_338	stampy/platypus	stampy	platypus	19991	0.9538	0.9925	0.9728	19842	956	149	321	0.3613	0.9346	0.5212	300	601	21
FDAARGOS_338	stampy/snver	stampy	snver	19991	0.8693	0.9885	0.9251	19762	2971	229	321	0	0	0	0	0	321
FDAARGOS_338	stampy/snvsniffer	stampy	snvsniffer	19991	0.9672	0.9265	0.9464	18522	627	1469	321	0.1353	0.7726	0.2303	248	1751	73
FDAARGOS_338	stampy/solsnp	stampy	solsnp	19991	0.8845	0.9953	0.9366	19897	2599	94	321	0	0.0062	0	2	0	319
FDAARGOS_338	stampy/strelka	stampy	strelka	19991	0.9469	0.9961	0.9709	19913	1115	78	321	0.2948	0.9844	0.4537	316	780	5
FDAARGOS_338	stampy/varscan	stampy	varscan	19991	0.9081	0.9856	0.9453	19704	1995	287	321	0	0	0	0	0	321
FDAARGOS_338	yara/deepvariant	yara	deepvariant	19991	0.9673	0.9854	0.9763	19699	664	292	321	0.8074	0.9626	0.8782	309	78	12
FDAARGOS_338	yara/freebayes	yara	freebayes	19991	0.9377	0.9891	0.9627	19773	1313	218	321	0.5725	0.9657	0.7188	310	236	11
FDAARGOS_338	yara/gatk	yara	gatk	19991	0.9653	0.9801	0.9726	19594	703	397	321	0.666	0.9626	0.7873	309	174	12
FDAARGOS_338	yara/lofreq	yara	lofreq	19991	0.9762	0.9685	0.9723	19361	473	630	321	0	0	0	0	0	321
FDAARGOS_338	yara/mpileup	yara	mpileup	19991	0.9697	0.9858	0.9777	19707	616	284	321	0.6207	0.8411	0.7143	270	165	51
FDAARGOS_338	yara/octopus	yara	octopus	19991	0.949	0.989	0.9686	19771	1061	220	321	0.4691	0.972	0.6327	312	386	9
FDAARGOS_338	yara/pilon	yara	pilon	19991	0.9586	0.9891	0.9736	19773	854	218	321	0.3426	0.9813	0.5079	315	612	6
FDAARGOS_338	yara/platypus	yara	platypus	19991	0.9797	0.9703	0.975	19398	402	593	321	0.6284	0.9097	0.7433	292	175	29
FDAARGOS_338	yara/snver	yara	snver	19991	0.9727	0.9745	0.9736	19482	547	509	321	0	0	0	0	0	321
FDAARGOS_338	yara/snvsniffer	yara	snvsniffer	19991	0.9755	0.9269	0.9506	18529	465	1462	321	0.5431	0.8442	0.661	271	228	50
FDAARGOS_338	yara/solsnp	yara	solsnp	19991	0.9542	0.9859	0.9698	19710	945	281	321	0	0	0	0	0	321
FDAARGOS_338	yara/strelka	yara	strelka	19991	0.9759	0.9774	0.9766	19539	483	452	321	0.6886	0.9657	0.804	310	142	11
FDAARGOS_338	yara/varscan	yara	varscan	19991	0.9741	0.9697	0.9719	19385	515	606	321	0	0	0	0	0	321
FDAARGOS_536	bowtie2/deepvariant	bowtie2	deepvariant	83385	0.9697	0.9864	0.978	82251	2566	1134	381	0.5776	0.958	0.7207	365	294	16
FDAARGOS_536	bowtie2/freebayes	bowtie2	freebayes	83385	0.9363	0.9997	0.9669	83358	5673	27	381	0.3636	0.9738	0.5294	371	674	10
FDAARGOS_536	bowtie2/gatk	bowtie2	gatk	83385	0.9738	0.9929	0.9832	82790	2217	595	381	0.6263	0.958	0.7574	365	395	16
FDAARGOS_536	bowtie2/lofreq	bowtie2	lofreq	83385	0.9778	0.9858	0.9817	82197	1870	1188	381	0	0	0	0	0	381
FDAARGOS_536	bowtie2/mpileup	bowtie2	mpileup	83385	0.9735	0.9963	0.9848	83079	2265	306	381	0.5697	0.6115	0.5899	233	176	148
FDAARGOS_536	bowtie2/octopus	bowtie2	octopus	83385	0.9762	0.9452	0.9605	78813	1915	4572	381	0.6112	0.9423	0.7414	359	271	22
FDAARGOS_536	bowtie2/pilon	bowtie2	pilon	83385	0.9579	0.9992	0.9782	83322	3658	63	381	0.2054	0.9738	0.3393	371	1458	10
FDAARGOS_536	bowtie2/platypus	bowtie2	platypus	83385	0.9881	0.1268	0.2248	10577	127	72808	381	0.9355	0.0761	0.1408	29	2	352
FDAARGOS_536	bowtie2/snver	bowtie2	snver	83385	0.9814	0.9382	0.9593	78230	1483	5155	381	0	0	0	0	0	381
FDAARGOS_536	bowtie2/snvsniffer	bowtie2	snvsniffer	83385	0.978	0.6425	0.7755	53577	1203	29808	381	0.62	0.7244	0.6682	276	171	105
FDAARGOS_536	bowtie2/solsnp	bowtie2	solsnp	83385	0.9544	0.9982	0.9758	83237	3980	148	381	0	0	0	0	0	381
FDAARGOS_536	bowtie2/strelka	bowtie2	strelka	83385	0.9834	0.9004	0.94	75078	1268	8307	381	0.7145	0.9528	0.8166	363	163	18
FDAARGOS_536	bowtie2/varscan	bowtie2	varscan	83385	0.9704	0.9776	0.974	81519	2488	1866	381	0	0	0	0	0	381
FDAARGOS_536	breseq/breseq	breseq	breseq	83385	0.9716	0.998	0.9846	83219	2436	166	381	0.4973	0.9501	0.6529	362	372	19
FDAARGOS_536	bwa+stampy/deepvariant	bwa+stampy	deepvariant	83385	0.9639	0.9978	0.9806	83203	3103	182	381	0.4228	0.9659	0.5882	368	849	13
FDAARGOS_536	bwa+stampy/freebayes	bwa+stampy	freebayes	83385	0.829	0.9997	0.9064	83360	17175	25	381	0.0644	0.9738	0.1208	371	5943	10
FDAARGOS_536	bwa+stampy/gatk	bwa+stampy	gatk	83385	0.9372	0.9975	0.9664	83173	5544	212	381	0.2646	0.9633	0.4151	367	1857	14
FDAARGOS_536	bwa+stampy/lofreq	bwa+stampy	lofreq	83385	0.938	0.9884	0.9625	82416	5447	969	381	0	0	0	0	0	381
FDAARGOS_536	bwa+stampy/mpileup	bwa+stampy	mpileup	83385	0.9258	0.9982	0.9607	83236	6670	149	381	0.2905	0.7008	0.4108	267	652	114
FDAARGOS_536	bwa+stampy/octopus	bwa+stampy	octopus	83385	0.9305	0.9975	0.9628	83174	6120	211	381	0.2715	0.9633	0.4236	367	2726	14
FDAARGOS_536	bwa+stampy/pilon	bwa+stampy	pilon	83385	0.9255	0.9924	0.9578	82753	6636	632	381	0.111	0.8504	0.1964	324	4028	57
FDAARGOS_536	bwa+stampy/platypus	bwa+stampy	platypus	83385	0.9529	0.996	0.974	83055	4097	330	381	0.1883	0.9501	0.3144	362	2017	19
FDAARGOS_536	bwa+stampy/snver	bwa+stampy	snver	83385	0.8146	0.9904	0.894	82581	18789	804	381	0	0	0	0	0	381
FDAARGOS_536	bwa+stampy/snvsniffer	bwa+stampy	snvsniffer	83385	0.9737	0.6897	0.8074	57507	1539	25878	381	0.1099	0.7008	0.19	267	4017	114
FDAARGOS_536	bwa+stampy/solsnp	bwa+stampy	solsnp	83385	0.9224	0.9978	0.9586	83200	6998	185	381	0	0	0	0	0	381
FDAARGOS_536	bwa+stampy/strelka	bwa+stampy	strelka	83385	0.9583	0.9966	0.9771	83101	3607	284	381	0.158	0.9738	0.2719	371	2270	10
FDAARGOS_536	bwa+stampy/varscan	bwa+stampy	varscan	83385	0.9276	0.9903	0.9579	82580	6449	805	381	0	0	0	0	0	381
FDAARGOS_536	bwa-mem/deepvariant	bwa-mem	deepvariant	83385	0.9626	0.999	0.9805	83301	3223	84	381	0.4845	0.9685	0.6459	369	598	12
FDAARGOS_536	bwa-mem/freebayes	bwa-mem	freebayes	83385	0.944	0.9997	0.9711	83363	4946	22	381	0.5706	0.9711	0.7188	370	289	11
FDAARGOS_536	bwa-mem/gatk	bwa-mem	gatk	83385	0.9509	0.9972	0.9735	83151	4264	234	381	0.3604	0.9528	0.5229	363	1175	18
FDAARGOS_536	bwa-mem/lofreq	bwa-mem	lofreq	83385	0.9533	0.9968	0.9746	83120	4070	265	381	0	0	0	0	0	381
FDAARGOS_536	bwa-mem/mpileup	bwa-mem	mpileup	83385	0.9569	0.9985	0.9773	83260	3748	125	381	0.7924	0.601	0.6836	229	60	152
FDAARGOS_536	bwa-mem/octopus	bwa-mem	octopus	83385	0.945	0.9986	0.971	83266	4820	119	381	0.308	0.9764	0.4683	372	1541	9
FDAARGOS_536	bwa-mem/pilon	bwa-mem	pilon	83385	0.9374	0.9998	0.9676	83368	5568	17	381	0.1785	0.9738	0.3017	371	1763	10
FDAARGOS_536	bwa-mem/platypus	bwa-mem	platypus	83385	0.9645	0.9978	0.9809	83203	3063	182	381	0.6835	0.9606	0.7987	366	175	15
FDAARGOS_536	bwa-mem/snver	bwa-mem	snver	83385	0.9561	0.9944	0.9749	82921	3804	464	381	0	0	0	0	0	381
FDAARGOS_536	bwa-mem/snvsniffer	bwa-mem	snvsniffer	83385	0.9779	0.656	0.7853	54702	1234	28683	381	0.7966	0.7218	0.7574	275	72	106
FDAARGOS_536	bwa-mem/solsnp	bwa-mem	solsnp	83385	0.9567	0.9983	0.977	83240	3770	145	381	0	0	0	0	0	381
FDAARGOS_536	bwa-mem/strelka	bwa-mem	strelka	83385	0.9584	0.9993	0.9784	83324	3608	61	381	0.4682	0.9711	0.6318	370	485	11
FDAARGOS_536	bwa-mem/varscan	bwa-mem	varscan	83385	0.9553	0.9915	0.9731	82674	3866	711	381	0	0	0	0	0	381
FDAARGOS_536	bwa-sw/deepvariant	bwa-sw	deepvariant	83385	0.9678	0.999	0.9832	83305	2765	80	381	0.5481	0.9711	0.7007	370	371	11
FDAARGOS_536	bwa-sw/freebayes	bwa-sw	freebayes	83385	0.9422	0.9997	0.9701	83361	5111	24	381	0.5762	0.9659	0.7218	368	281	13
FDAARGOS_536	bwa-sw/gatk	bwa-sw	gatk	83385	0.9617	0.998	0.9795	83215	3297	170	381	0.6364	0.9606	0.7656	366	381	15
FDAARGOS_536	bwa-sw/lofreq	bwa-sw	lofreq	83385	0.9503	0.9989	0.974	83293	4353	92	381	0	0	0	0	0	381
FDAARGOS_536	bwa-sw/mpileup	bwa-sw	mpileup	83385	0.9585	0.9988	0.9782	83287	3607	98	381	0.8433	0.5932	0.6965	226	42	155
FDAARGOS_536	bwa-sw/octopus	bwa-sw	octopus	83385	0.9591	0.9994	0.9788	83333	3533	52	381	0.3844	0.9738	0.5512	371	1081	10
FDAARGOS_536	bwa-sw/pilon	bwa-sw	pilon	83385	0.9501	0.9998	0.9743	83372	4379	13	381	0.2924	0.9764	0.45	372	905	9
FDAARGOS_536	bwa-sw/platypus	bwa-sw	platypus	83385	0.1591	0.001	0.002	84	444	83301	381	0.1714	0.0157	0.0288	6	29	375
FDAARGOS_536	bwa-sw/snver	bwa-sw	snver	83385	0.9566	0.9997	0.9777	83363	3778	22	381	0	0	0	0	0	381
FDAARGOS_536	bwa-sw/snvsniffer	bwa-sw	snvsniffer	83385	0.9792	0.6252	0.7632	52136	1109	31249	381	0.8502	0.685	0.7587	261	46	120
FDAARGOS_536	bwa-sw/solsnp	bwa-sw	solsnp	83385	0.9571	0.9976	0.977	83188	3726	197	381	0	0	0	0	0	381
FDAARGOS_536	bwa-sw/strelka	bwa-sw	strelka	83385	0.9657	0.9993	0.9822	83328	2955	57	381	0.5201	0.9711	0.6774	370	394	11
FDAARGOS_536	bwa-sw/varscan	bwa-sw	varscan	83385	0.9466	0.9997	0.9724	83360	4703	25	381	0	0	0	0	0	381
FDAARGOS_536	gassst/mpileup	gassst	mpileup	83385	0.9696	0.8909	0.9286	74286	2326	9099	381	0.5324	0.4751	0.5021	181	159	200
FDAARGOS_536	gassst/pilon	gassst	pilon	83385	0.9759	0.857	0.9126	71463	1762	11922	381	0.7119	0.4357	0.5405	166	68	215
FDAARGOS_536	gassst/snvsniffer	gassst	snvsniffer	83385	0.9747	0.6073	0.7483	50641	1316	32744	381	0.5011	0.5801	0.5377	221	226	160
FDAARGOS_536	gassst/varscan	gassst	varscan	83385	0.9791	0.5965	0.7413	49736	1060	33649	381	0	0	0	0	0	381
FDAARGOS_536	gem/deepvariant	gem	deepvariant	83385	0.9618	0.9985	0.9798	83256	3292	129	381	0.4615	0.9711	0.6256	370	643	11
FDAARGOS_536	gem/freebayes	gem	freebayes	83385	0.9273	0.9998	0.9622	83369	6534	16	381	0.314	0.9738	0.4749	371	841	10
FDAARGOS_536	gem/gatk	gem	gatk	83385	0.9517	0.9975	0.9741	83177	4198	208	381	0.373	0.9633	0.5377	367	1123	14
FDAARGOS_536	gem/lofreq	gem	lofreq	83385	0.958	0.9979	0.9775	83209	3648	176	381	0	0	0	0	0	381
FDAARGOS_536	gem/mpileup	gem	mpileup	83385	0.9567	0.9987	0.9772	83274	3769	111	381	0.2727	0.6535	0.3849	249	664	132
FDAARGOS_536	gem/octopus	gem	octopus	83385	0.9479	0.9755	0.9615	81339	4456	2046	381	0.2686	0.9764	0.4213	372	1563	9
FDAARGOS_536	gem/pilon	gem	pilon	83385	0.9399	0.9997	0.9689	83362	5328	23	381	0.1727	0.9633	0.2928	367	1816	14
FDAARGOS_536	gem/platypus	gem	platypus	83385	0.9718	0.9636	0.9677	80347	2331	3038	381	0.6693	0.8609	0.7531	328	166	53
FDAARGOS_536	gem/snver	gem	snver	83385	0.9601	0.9913	0.9754	82662	3438	723	381	0	0	0	0	0	381
FDAARGOS_536	gem/snvsniffer	gem	snvsniffer	83385	0.977	0.6631	0.79	55292	1304	28093	381	0.3652	0.7087	0.482	270	485	111
FDAARGOS_536	gem/solsnp	gem	solsnp	83385	0.9547	0.9972	0.9755	83153	3945	232	381	0	0	0	0	0	381
FDAARGOS_536	gem/strelka	gem	strelka	83385	0.9654	0.9992	0.982	83317	2984	68	381	0.4232	0.9711	0.5895	370	582	11
FDAARGOS_536	gem/varscan	gem	varscan	83385	0.9534	0.9917	0.9722	82696	4038	689	381	0	0	0	0	0	381
FDAARGOS_536	hisat2/freebayes	hisat2	freebayes	83385	0.9766	0.7876	0.872	65676	1576	17709	381	0.875	0.6142	0.7217	234	34	147
FDAARGOS_536	hisat2/gatk	hisat2	gatk	83385	0.9774	0.7817	0.8687	65182	1506	18203	381	0.7539	0.6614	0.7046	252	111	129
FDAARGOS_536	hisat2/lofreq	hisat2	lofreq	83385	0.984	0.5707	0.7224	47590	772	35795	381	0	0	0	0	0	381
FDAARGOS_536	hisat2/mpileup	hisat2	mpileup	83385	0.9794	0.7742	0.8648	64554	1358	18831	381	0.8638	0.5328	0.6591	203	32	178
FDAARGOS_536	hisat2/pilon	hisat2	pilon	83385	0.9717	0.8008	0.878	66771	1945	16614	381	0.2572	0.7612	0.3845	290	872	91
FDAARGOS_536	hisat2/snver	hisat2	snver	83385	0.9829	0.6438	0.778	53685	935	29700	381	0	0	0	0	0	381
FDAARGOS_536	hisat2/snvsniffer	hisat2	snvsniffer	83385	0.9806	0.5639	0.716	47017	930	36368	381	0.9005	0.5223	0.6611	199	22	182
FDAARGOS_536	hisat2/solsnp	hisat2	solsnp	83385	0.9141	0.7493	0.8235	62481	5873	20904	381	0	0	0	0	0	381
FDAARGOS_536	hisat2/strelka	hisat2	strelka	83385	0.9803	0.6996	0.8165	58336	1171	25049	381	0.9069	0.5774	0.7056	220	23	161
FDAARGOS_536	hisat2/varscan	hisat2	varscan	83385	0.9816	0.6277	0.7657	52341	981	31044	381	0	0	0	0	0	381
FDAARGOS_536	minimap2/deepvariant	minimap2	deepvariant	83385	0.963	0.9988	0.9806	83289	3188	96	381	0.4816	0.9685	0.6433	369	607	12
FDAARGOS_536	minimap2/freebayes	minimap2	freebayes	83385	0.9513	0.9997	0.9749	83362	4270	23	381	0.5401	0.9711	0.6941	370	327	11
FDAARGOS_536	minimap2/gatk	minimap2	gatk	83385	0.9594	0.9976	0.9781	83183	3496	202	381	0.4067	0.9554	0.5706	364	967	17
FDAARGOS_536	minimap2/lofreq	minimap2	lofreq	83385	0.963	0.9963	0.9793	83073	3195	312	381	0	0.0052	0	2	0	379
FDAARGOS_536	minimap2/mpileup	minimap2	mpileup	83385	0.9623	0.9987	0.9802	83278	3260	107	381	0.7891	0.6089	0.6874	232	62	149
FDAARGOS_536	minimap2/octopus	minimap2	octopus	83385	0.9595	0.9979	0.9783	83210	3493	175	381	0.3834	0.9764	0.5506	372	1100	9
FDAARGOS_536	minimap2/pilon	minimap2	pilon	83385	0.9462	0.9997	0.9722	83364	4739	21	381	0.1767	0.9711	0.2991	370	1742	11
FDAARGOS_536	minimap2/platypus	minimap2	platypus	83385	0.9719	0.9962	0.9839	83067	2399	318	381	0.688	0.958	0.8008	365	171	16
FDAARGOS_536	minimap2/snver	minimap2	snver	83385	0.9659	0.9915	0.9785	82673	2917	712	381	0	0	0	0	0	381
FDAARGOS_536	minimap2/snvsniffer	minimap2	snvsniffer	83385	0.9782	0.6514	0.782	54318	1210	29067	381	0.7966	0.7165	0.7544	273	71	108
FDAARGOS_536	minimap2/solsnp	minimap2	solsnp	83385	0.96	0.9985	0.9789	83260	3465	125	381	0	0.0052	0	2	0	379
FDAARGOS_536	minimap2/strelka	minimap2	strelka	83385	0.9675	0.9992	0.9831	83319	2793	66	381	0.5246	0.9711	0.6812	370	387	11
FDAARGOS_536	minimap2/varscan	minimap2	varscan	83385	0.9618	0.9904	0.9759	82583	3280	802	381	0	0	0	0	0	381
FDAARGOS_536	mosaik/deepvariant	mosaik	deepvariant	83385	0.9727	0.9426	0.9574	78601	2196	4784	381	0.598	0.895	0.717	341	363	40
FDAARGOS_536	mosaik/freebayes	mosaik	freebayes	83385	0.9364	0.9995	0.9669	83342	5653	43	381	0.2291	0.9711	0.3707	370	1457	11
FDAARGOS_536	mosaik/gatk	mosaik	gatk	83385	0.9415	0.4682	0.6254	39040	2417	44345	381	0.4419	0.3911	0.415	149	322	232
FDAARGOS_536	mosaik/octopus	mosaik	octopus	83385	0.9075	0.1317	0.2301	10985	1114	72400	381	0.4101	0.1549	0.2248	59	128	322
FDAARGOS_536	mosaik/solsnp	mosaik	solsnp	83385	0.9586	0.9911	0.9746	82640	3571	745	381	0	0	0	0	0	381
FDAARGOS_536	ngm/deepvariant	ngm	deepvariant	83385	0.9682	0.9987	0.9832	83274	2726	111	381	0.51	0.9606	0.6663	366	514	15
FDAARGOS_536	ngm/freebayes	ngm	freebayes	83385	0.8669	0.9997	0.9286	83363	12789	22	381	0.1991	0.9633	0.3299	367	1533	14
FDAARGOS_536	ngm/gatk	ngm	gatk	83385	0.9448	0.9974	0.9704	83170	4830	215	381	0.3268	0.9606	0.4877	366	1374	15
FDAARGOS_536	ngm/lofreq	ngm	lofreq	83385	0.9318	0.9961	0.9629	83061	6075	324	381	0	0	0	0	0	381
FDAARGOS_536	ngm/mpileup	ngm	mpileup	83385	0.9226	0.9989	0.9593	83295	6987	90	381	0.8071	0.5381	0.6457	205	49	176
FDAARGOS_536	ngm/octopus	ngm	octopus	83385	0.9403	0.9992	0.9689	83317	5257	68	381	0.3011	0.9738	0.46	371	1592	10
FDAARGOS_536	ngm/pilon	ngm	pilon	83385	0.9098	0.9998	0.9527	83368	8265	17	381	0.1499	0.9659	0.2594	368	2275	13
FDAARGOS_536	ngm/platypus	ngm	platypus	83385	0.9533	0.9971	0.9747	83141	4070	244	381	0.4973	0.9003	0.6407	343	374	38
FDAARGOS_536	ngm/snver	ngm	snver	83385	0.931	0.9916	0.9604	82688	6127	697	381	0	0	0	0	0	381
FDAARGOS_536	ngm/snvsniffer	ngm	snvsniffer	83385	0.9776	0.6599	0.7879	55024	1260	28361	381	0.6986	0.7034	0.701	268	126	113
FDAARGOS_536	ngm/solsnp	ngm	solsnp	83385	0.9194	0.998	0.9571	83217	7294	168	381	0	0	0	0	0	381
FDAARGOS_536	ngm/strelka	ngm	strelka	83385	0.9585	0.9991	0.9784	83309	3604	76	381	0.4495	0.9711	0.6145	370	523	11
FDAARGOS_536	ngm/varscan	ngm	varscan	83385	0.9225	0.9903	0.9552	82577	6942	808	381	0	0	0	0	0	381
FDAARGOS_536	smalt/deepvariant	smalt	deepvariant	83385	0.9637	0.999	0.981	83302	3133	83	381	0.5142	0.9685	0.6717	369	446	12
FDAARGOS_536	smalt/freebayes	smalt	freebayes	83385	0.8903	0.9998	0.9419	83372	10268	13	381	0.3511	0.9659	0.515	368	706	13
FDAARGOS_536	smalt/gatk	smalt	gatk	83385	0.9378	0.9972	0.9666	83150	5481	235	381	0.3016	0.9633	0.4593	367	1547	14
FDAARGOS_536	smalt/lofreq	smalt	lofreq	83385	0.9304	0.9972	0.9627	83151	6216	234	381	0	0	0	0	0	381
FDAARGOS_536	smalt/mpileup	smalt	mpileup	83385	0.9268	0.9986	0.9614	83265	6575	120	381	0.8045	0.6588	0.7244	251	61	130
FDAARGOS_536	smalt/octopus	smalt	octopus	83385	0.9337	0.9995	0.9655	83342	5885	43	381	0.2629	0.9633	0.413	367	1890	14
FDAARGOS_536	smalt/pilon	smalt	pilon	83385	0.9237	0.9996	0.9602	83353	6885	32	381	0.1715	0.6772	0.2737	258	1246	123
FDAARGOS_536	smalt/platypus	smalt	platypus	83385	0.9427	0.9982	0.9697	83233	5055	152	381	0.5657	0.937	0.7055	357	284	24
FDAARGOS_536	smalt/snver	smalt	snver	83385	0.9357	0.9926	0.9633	82766	5685	619	381	0	0	0	0	0	381
FDAARGOS_536	smalt/snvsniffer	smalt	snvsniffer	83385	0.9787	0.6276	0.7648	52332	1138	31053	381	0.8265	0.6877	0.7507	262	55	119
FDAARGOS_536	smalt/solsnp	smalt	solsnp	83385	0.9388	0.9975	0.9673	83178	5420	207	381	0	0	0	0	0	381
FDAARGOS_536	smalt/strelka	smalt	strelka	83385	0.9539	0.9992	0.9761	83322	4018	63	381	0.4803	0.9711	0.6427	370	462	11
FDAARGOS_536	smalt/varscan	smalt	varscan	83385	0.9298	0.9918	0.9598	82698	6244	687	381	0	0	0	0	0	381
FDAARGOS_536	snap/deepvariant	snap	deepvariant	83385	0.9617	0.9958	0.9785	83037	3305	348	381	0.4672	0.9475	0.6258	361	479	20
FDAARGOS_536	snap/freebayes	snap	freebayes	83385	0.9306	0.9996	0.9639	83351	6212	34	381	0.2581	0.9475	0.4057	361	1078	20
FDAARGOS_536	snap/gatk	snap	gatk	83385	0.9646	0.9972	0.9806	83149	3032	236	381	0.5312	0.9501	0.6815	362	585	19
FDAARGOS_536	snap/lofreq	snap	lofreq	83385	0.9785	0.9326	0.955	77765	1709	5620	381	0	0	0	0	0	381
FDAARGOS_536	snap/mpileup	snap	mpileup	83385	0.9712	0.994	0.9824	82882	2460	503	381	0.689	0.622	0.6538	237	107	144
FDAARGOS_536	snap/octopus	snap	octopus	83385	0.9647	0.9585	0.9616	79924	2916	3461	381	0.4977	0.9606	0.6557	366	445	15
FDAARGOS_536	snap/pilon	snap	pilon	83385	0.9598	0.9942	0.9767	82905	3476	480	381	0.1437	0.7034	0.2386	268	1615	113
FDAARGOS_536	snap/platypus	snap	platypus	83385	0.9786	0.9241	0.9506	77055	1681	6330	381	0.624	0.8005	0.7014	305	197	76
FDAARGOS_536	snap/snver	snap	snver	83385	0.9756	0.9382	0.9565	78231	1954	5154	381	0	0	0	0	0	381
FDAARGOS_536	snap/snvsniffer	snap	snvsniffer	83385	0.9785	0.6386	0.7728	53252	1171	30133	381	0.6753	0.6562	0.6656	250	126	131
FDAARGOS_536	snap/solsnp	snap	solsnp	83385	0.9484	0.9981	0.9726	83228	4527	157	381	0	0	0	0	0	381
FDAARGOS_536	snap/strelka	snap	strelka	83385	0.9775	0.9858	0.9816	82199	1893	1186	381	0.684	0.9344	0.7898	356	188	25
FDAARGOS_536	snap/varscan	snap	varscan	83385	0.9753	0.9374	0.956	78162	1978	5223	381	0	0	0	0	0	381
FDAARGOS_536	snippy/snippy	snippy	snippy	83385	0.9767	0.9982	0.9873	83237	1986	148	381	0.7647	0.9528	0.8484	363	116	18
FDAARGOS_536	spandx/spandx	spandx	spandx	83385	0.9776	0.8312	0.8985	69310	1589	14075	381	0.7555	0.9711	0.8498	370	123	11
FDAARGOS_536	speedseq/speedseq	speedseq	speedseq	83385	0.9534	0.9987	0.9755	83277	4073	108	381	0.6233	0.958	0.7553	365	226	16
FDAARGOS_536	stampy/deepvariant	stampy	deepvariant	83385	0.9641	0.9976	0.9806	83188	3077	197	381	0.4301	0.9606	0.5942	366	852	15
FDAARGOS_536	stampy/freebayes	stampy	freebayes	83385	0.8298	0.9996	0.9068	83354	17035	31	381	0.082	0.9738	0.1513	371	5963	10
FDAARGOS_536	stampy/gatk	stampy	gatk	83385	0.9373	0.9973	0.9664	83159	5528	226	381	0.2641	0.9633	0.4145	367	1856	14
FDAARGOS_536	stampy/lofreq	stampy	lofreq	83385	0.9388	0.9718	0.955	81034	5285	2351	381	0	0	0	0	0	381
FDAARGOS_536	stampy/mpileup	stampy	mpileup	83385	0.9272	0.9958	0.9603	83033	6518	352	381	0.3407	0.6877	0.4557	262	507	119
FDAARGOS_536	stampy/octopus	stampy	octopus	83385	0.928	0.9897	0.9579	82528	6305	857	381	0.2705	0.9659	0.4226	368	2824	13
FDAARGOS_536	stampy/platypus	stampy	platypus	83385	0.9522	0.9866	0.9691	82271	4093	1114	381	0.2443	0.9423	0.3881	359	2171	22
FDAARGOS_536	stampy/snver	stampy	snver	83385	0.8277	0.981	0.8978	81800	17033	1585	381	0	0	0	0	0	381
FDAARGOS_536	stampy/snvsniffer	stampy	snvsniffer	83385	0.9744	0.6887	0.807	57424	1493	25961	381	0.1373	0.748	0.232	285	3895	96
FDAARGOS_536	stampy/solsnp	stampy	solsnp	83385	0.9228	0.9929	0.9566	82796	6928	589	381	0	0	0	0	0	381
FDAARGOS_536	stampy/strelka	stampy	strelka	83385	0.958	0.9913	0.9743	82656	3621	729	381	0.1621	0.9685	0.2777	369	2192	12
FDAARGOS_536	stampy/varscan	stampy	varscan	83385	0.9291	0.9797	0.9537	81694	6234	1691	381	0	0	0	0	0	381
FDAARGOS_536	yara/deepvariant	yara	deepvariant	83385	0.972	0.9212	0.946	76818	2207	6567	381	0.6853	0.9029	0.7792	344	180	37
FDAARGOS_536	yara/freebayes	yara	freebayes	83385	0.9648	0.9228	0.9433	76950	2810	6435	381	0.5415	0.8976	0.6755	342	298	39
FDAARGOS_536	yara/gatk	yara	gatk	83385	0.9763	0.8995	0.9363	75004	1815	8381	381	0.6972	0.8819	0.7787	336	215	45
FDAARGOS_536	yara/lofreq	yara	lofreq	83385	0.9812	0.7823	0.8705	65229	1251	18156	381	0	0	0	0	0	381
FDAARGOS_536	yara/mpileup	yara	mpileup	83385	0.9788	0.9123	0.9444	76073	1650	7312	381	0.5908	0.6745	0.6299	257	178	124
FDAARGOS_536	yara/octopus	yara	octopus	83385	0.9713	0.9192	0.9445	76646	2259	6739	381	0.4737	0.8976	0.6202	342	451	39
FDAARGOS_536	yara/pilon	yara	pilon	83385	0.9683	0.946	0.957	78881	2586	4504	381	0.2193	0.9055	0.353	345	1257	36
FDAARGOS_536	yara/platypus	yara	platypus	83385	0.9837	0.8123	0.8898	67732	1125	15653	381	0.6644	0.7717	0.714	294	151	87
FDAARGOS_536	yara/snver	yara	snver	83385	0.9808	0.8404	0.9052	70074	1374	13311	381	0	0	0	0	0	381
FDAARGOS_536	yara/snvsniffer	yara	snvsniffer	83385	0.9799	0.6124	0.7538	51068	1047	32317	381	0.628	0.6798	0.6529	259	154	122
FDAARGOS_536	yara/solsnp	yara	solsnp	83385	0.9741	0.9047	0.9381	75438	2008	7947	381	0	0	0	0	0	381
FDAARGOS_536	yara/strelka	yara	strelka	83385	0.9811	0.8586	0.9158	71592	1377	11793	381	0.7286	0.8635	0.7904	329	127	52
FDAARGOS_536	yara/varscan	yara	varscan	83385	0.9802	0.7979	0.8797	66536	1346	16849	381	0	0	0	0	0	381
FDAARGOS_598	bowtie2/deepvariant	bowtie2	deepvariant	7343	0.907	0.9939	0.9484	7298	748	45	696	0.8689	0.9684	0.9159	674	102	22
FDAARGOS_598	bowtie2/freebayes	bowtie2	freebayes	7343	0.7689	0.9997	0.8693	7341	2205	2	696	0.67	0.9511	0.7862	662	327	34
FDAARGOS_598	bowtie2/gatk	bowtie2	gatk	7343	0.9173	0.9932	0.9537	7293	657	50	696	0.8323	0.9713	0.8964	676	137	20
FDAARGOS_598	bowtie2/lofreq	bowtie2	lofreq	7343	0.8661	0.9941	0.9257	7300	1129	43	696	0	0	0	0	0	696
FDAARGOS_598	bowtie2/mpileup	bowtie2	mpileup	7343	0.8837	0.9941	0.9357	7300	961	43	696	0.5854	0.9009	0.7097	627	444	69
FDAARGOS_598	bowtie2/octopus	bowtie2	octopus	7343	0.9031	0.9939	0.9463	7298	782	45	696	0.7055	0.9698	0.8168	675	283	21
FDAARGOS_598	bowtie2/pilon	bowtie2	pilon	7343	0.8591	0.9996	0.924	7340	1204	3	696	0.7184	0.9756	0.8274	679	267	17
FDAARGOS_598	bowtie2/platypus	bowtie2	platypus	7343	0.9968	0.9015	0.9468	6620	21	723	696	0.9869	0.6509	0.7844	453	6	243
FDAARGOS_598	bowtie2/snver	bowtie2	snver	7343	0.8758	0.9867	0.928	7245	1027	98	696	0	0	0	0	0	696
FDAARGOS_598	bowtie2/snvsniffer	bowtie2	snvsniffer	7343	0.8421	0.9823	0.9068	7213	1352	130	696	0.5442	0.717	0.6187	499	418	197
FDAARGOS_598	bowtie2/solsnp	bowtie2	solsnp	7343	0.7495	0.998	0.8561	7328	2449	15	696	0	0	0	0	0	696
FDAARGOS_598	bowtie2/strelka	bowtie2	strelka	7343	0.9526	0.9913	0.9716	7279	362	64	696	0.8272	0.9598	0.8885	668	140	28
FDAARGOS_598	bowtie2/varscan	bowtie2	varscan	7343	0.7769	0.9838	0.8682	7224	2075	119	696	0	0	0	0	0	696
FDAARGOS_598	breseq/breseq	breseq	breseq	7343	0.9709	0.9924	0.9815	7287	218	56	696	0.9258	0.9454	0.9355	658	53	38
FDAARGOS_598	bwa+stampy/deepvariant	bwa+stampy	deepvariant	7343	0.9045	0.9937	0.947	7297	770	46	696	0.8112	0.9727	0.8847	677	158	19
FDAARGOS_598	bwa+stampy/freebayes	bwa+stampy	freebayes	7343	0.7386	0.9995	0.8494	7339	2595	4	696	0.4328	0.967	0.5979	673	886	23
FDAARGOS_598	bwa+stampy/gatk	bwa+stampy	gatk	7343	0.908	0.9926	0.9484	7289	738	54	696	0.8209	0.9756	0.8916	679	149	17
FDAARGOS_598	bwa+stampy/lofreq	bwa+stampy	lofreq	7343	0.8578	0.9959	0.9217	7313	1214	30	696	0	0.0057	0	4	0	692
FDAARGOS_598	bwa+stampy/mpileup	bwa+stampy	mpileup	7343	0.8734	0.9951	0.9303	7307	1059	36	696	0.4498	0.9468	0.6099	659	806	37
FDAARGOS_598	bwa+stampy/octopus	bwa+stampy	octopus	7343	0.9025	0.9937	0.9459	7297	787	46	696	0.5625	0.9727	0.7128	677	532	19
FDAARGOS_598	bwa+stampy/pilon	bwa+stampy	pilon	7343	0.8635	0.9984	0.926	7331	1159	12	696	0.6257	0.8405	0.7174	585	350	111
FDAARGOS_598	bwa+stampy/platypus	bwa+stampy	platypus	7343	0.9665	0.9882	0.9772	7256	251	87	696	0.6525	0.9411	0.7706	655	351	41
FDAARGOS_598	bwa+stampy/snver	bwa+stampy	snver	7343	0.7443	0.9916	0.8503	7281	2503	62	696	0	0.0029	0	2	0	694
FDAARGOS_598	bwa+stampy/snvsniffer	bwa+stampy	snvsniffer	7343	0.8601	0.9628	0.9086	7070	1150	273	696	0.1436	0.5977	0.2316	416	2480	280
FDAARGOS_598	bwa+stampy/solsnp	bwa+stampy	solsnp	7343	0.8371	0.9974	0.9103	7324	1427	19	696	0	0.0057	0	4	0	692
FDAARGOS_598	bwa+stampy/strelka	bwa+stampy	strelka	7343	0.9357	0.9917	0.9629	7282	500	61	696	0.6617	0.9641	0.7848	671	344	25
FDAARGOS_598	bwa+stampy/varscan	bwa+stampy	varscan	7343	0.8589	0.9894	0.9196	7265	1194	78	696	0	0.0029	0	2	0	694
FDAARGOS_598	bwa-mem/deepvariant	bwa-mem	deepvariant	7343	0.9084	0.9937	0.9492	7297	735	46	696	0.8232	0.9741	0.8924	678	146	18
FDAARGOS_598	bwa-mem/freebayes	bwa-mem	freebayes	7343	0.8995	0.9944	0.9446	7302	815	41	696	0.931	0.967	0.9487	673	50	23
FDAARGOS_598	bwa-mem/gatk	bwa-mem	gatk	7343	0.9118	0.9926	0.9505	7289	704	54	696	0.835	0.9756	0.8998	679	135	17
FDAARGOS_598	bwa-mem/lofreq	bwa-mem	lofreq	7343	0.8705	0.9971	0.9295	7322	1089	21	696	0	0	0	0	0	696
FDAARGOS_598	bwa-mem/mpileup	bwa-mem	mpileup	7343	0.8916	0.9946	0.9403	7303	888	40	696	0.8127	0.8793	0.8447	612	141	84
FDAARGOS_598	bwa-mem/octopus	bwa-mem	octopus	7343	0.9164	0.9943	0.9538	7301	665	42	696	0.8602	0.9756	0.9143	679	111	17
FDAARGOS_598	bwa-mem/pilon	bwa-mem	pilon	7343	0.8638	0.9996	0.9267	7340	1157	3	696	0.7196	0.9741	0.8277	678	265	18
FDAARGOS_598	bwa-mem/platypus	bwa-mem	platypus	7343	0.9864	0.9867	0.9865	7245	100	98	696	0.9616	0.9325	0.9468	649	26	47
FDAARGOS_598	bwa-mem/snver	bwa-mem	snver	7343	0.9452	0.9921	0.9681	7285	422	58	696	0	0	0	0	0	696
FDAARGOS_598	bwa-mem/snvsniffer	bwa-mem	snvsniffer	7343	0.8697	0.9853	0.9239	7235	1083	108	696	0.804	0.8693	0.8353	605	148	91
FDAARGOS_598	bwa-mem/solsnp	bwa-mem	solsnp	7343	0.9286	0.9917	0.9591	7282	560	61	696	0	0	0	0	0	696
FDAARGOS_598	bwa-mem/strelka	bwa-mem	strelka	7343	0.9392	0.9937	0.9657	7297	472	46	696	0.9082	0.9641	0.9353	671	68	25
FDAARGOS_598	bwa-mem/varscan	bwa-mem	varscan	7343	0.9357	0.9842	0.9593	7227	497	116	696	0	0	0	0	0	696
FDAARGOS_598	bwa-sw/deepvariant	bwa-sw	deepvariant	7343	0.9584	0.9928	0.9753	7290	316	53	696	0.8266	0.9698	0.8925	675	142	21
FDAARGOS_598	bwa-sw/freebayes	bwa-sw	freebayes	7343	0.9502	0.9931	0.9712	7292	382	51	696	0.9591	0.9397	0.9493	654	28	42
FDAARGOS_598	bwa-sw/gatk	bwa-sw	gatk	7343	0.9672	0.9928	0.9798	7290	247	53	696	0.9172	0.9497	0.9332	661	60	35
FDAARGOS_598	bwa-sw/lofreq	bwa-sw	lofreq	7343	0.9136	0.9978	0.9538	7327	693	16	696	0	0	0	0	0	696
FDAARGOS_598	bwa-sw/mpileup	bwa-sw	mpileup	7343	0.9462	0.9933	0.9692	7294	415	49	696	0.9041	0.8261	0.8634	575	61	121
FDAARGOS_598	bwa-sw/octopus	bwa-sw	octopus	7343	0.9655	0.9931	0.9791	7292	260	51	696	0.8869	0.9741	0.9285	678	87	18
FDAARGOS_598	bwa-sw/pilon	bwa-sw	pilon	7343	0.9138	0.9988	0.9544	7334	692	9	696	0.8268	0.9741	0.8945	678	142	18
FDAARGOS_598	bwa-sw/platypus	bwa-sw	platypus	7343	0	0	0	0	1	7343	696	0	0	0	0	0	696
FDAARGOS_598	bwa-sw/snver	bwa-sw	snver	7343	0.9601	0.9929	0.9762	7291	303	52	696	0	0	0	0	0	696
FDAARGOS_598	bwa-sw/snvsniffer	bwa-sw	snvsniffer	7343	0.9285	0.9847	0.9558	7231	557	112	696	0.9326	0.9152	0.9239	637	46	59
FDAARGOS_598	bwa-sw/solsnp	bwa-sw	solsnp	7343	0.9566	0.9911	0.9736	7278	330	65	696	0	0	0	0	0	696
FDAARGOS_598	bwa-sw/strelka	bwa-sw	strelka	7343	0.9704	0.9928	0.9815	7290	222	53	696	0.9425	0.9626	0.9525	670	41	26
FDAARGOS_598	bwa-sw/varscan	bwa-sw	varscan	7343	0.9495	0.9929	0.9707	7291	388	52	696	0	0	0	0	0	696
FDAARGOS_598	gassst/mpileup	gassst	mpileup	7343	0.8764	0.9809	0.9257	7203	1016	140	696	0.6096	0.5991	0.6043	417	267	279
FDAARGOS_598	gassst/pilon	gassst	pilon	7343	0.9203	0.9924	0.955	7287	631	56	696	0.585	0.4454	0.5058	310	222	386
FDAARGOS_598	gassst/snvsniffer	gassst	snvsniffer	7343	0.8964	0.977	0.935	7174	829	169	696	0.4245	0.5805	0.4904	404	629	292
FDAARGOS_598	gassst/varscan	gassst	varscan	7343	0.9668	0.6394	0.7697	4695	161	2648	696	0	0	0	0	0	696
FDAARGOS_598	gem/deepvariant	gem	deepvariant	7343	0.9116	0.9937	0.9509	7297	707	46	696	0.826	0.9727	0.8934	677	143	19
FDAARGOS_598	gem/freebayes	gem	freebayes	7343	0.8341	0.9944	0.9072	7302	1452	41	696	0.6887	0.9569	0.8009	666	302	30
FDAARGOS_598	gem/gatk	gem	gatk	7343	0.9288	0.9924	0.9595	7287	558	56	696	0.8504	0.9741	0.9081	678	120	18
FDAARGOS_598	gem/lofreq	gem	lofreq	7343	0.9045	0.9917	0.9461	7282	769	61	696	0	0	0	0	0	696
FDAARGOS_598	gem/mpileup	gem	mpileup	7343	0.9001	0.9913	0.9435	7279	808	64	696	0.2809	0.9239	0.4308	643	1646	53
FDAARGOS_598	gem/octopus	gem	octopus	7343	0.9178	0.9936	0.9542	7296	653	47	696	0.7328	0.9741	0.8364	678	249	18
FDAARGOS_598	gem/pilon	gem	pilon	7343	0.8843	0.9944	0.9361	7302	955	41	696	0.7342	0.9296	0.8204	647	235	49
FDAARGOS_598	gem/platypus	gem	platypus	7343	0.9604	0.9812	0.9707	7205	297	138	696	0.9358	0.8348	0.8824	581	40	115
FDAARGOS_598	gem/snver	gem	snver	7343	0.9288	0.9909	0.9588	7276	558	67	696	0	0	0	0	0	696
FDAARGOS_598	gem/snvsniffer	gem	snvsniffer	7343	0.8844	0.9672	0.924	7102	928	241	696	0.3785	0.6868	0.488	478	785	218
FDAARGOS_598	gem/solsnp	gem	solsnp	7343	0.8814	0.9913	0.9331	7279	979	64	696	0	0	0	0	0	696
FDAARGOS_598	gem/strelka	gem	strelka	7343	0.9401	0.9929	0.9658	7291	464	52	696	0.8089	0.9641	0.8797	671	159	25
FDAARGOS_598	gem/varscan	gem	varscan	7343	0.8787	0.9865	0.9295	7244	1000	99	696	0	0	0	0	0	696
FDAARGOS_598	hisat2/freebayes	hisat2	freebayes	7343	0.8797	0.9974	0.9349	7324	1001	19	696	0.9622	0.8391	0.8964	584	23	112
FDAARGOS_598	hisat2/gatk	hisat2	gatk	7343	0.9046	0.9967	0.9484	7319	771	24	696	0.8964	0.9152	0.9057	637	74	59
FDAARGOS_598	hisat2/lofreq	hisat2	lofreq	7343	0.9232	0.2487	0.3918	1826	152	5517	696	0	0	0	0	0	696
FDAARGOS_598	hisat2/mpileup	hisat2	mpileup	7343	0.9021	0.9952	0.9464	7308	794	35	696	0.9356	0.4828	0.6369	336	23	360
FDAARGOS_598	hisat2/pilon	hisat2	pilon	7343	0.8859	0.9967	0.9381	7319	943	24	696	0.756	0.944	0.8396	657	212	39
FDAARGOS_598	hisat2/snver	hisat2	snver	7343	0.9462	0.9913	0.9682	7279	414	64	696	0	0.0029	0	2	0	694
FDAARGOS_598	hisat2/snvsniffer	hisat2	snvsniffer	7343	0.8875	0.9822	0.9324	7212	914	131	696	0.935	0.806	0.8657	561	39	135
FDAARGOS_598	hisat2/solsnp	hisat2	solsnp	7343	0.4777	0.9926	0.645	7289	7976	54	696	0	0.0029	0	2	0	694
FDAARGOS_598	hisat2/strelka	hisat2	strelka	7343	0.9382	0.9864	0.9617	7243	477	100	696	0.9546	0.9037	0.9285	629	30	67
FDAARGOS_598	hisat2/varscan	hisat2	varscan	7343	0.9106	0.9879	0.9476	7254	713	89	696	0	0.0029	0	2	0	694
FDAARGOS_598	minimap2/deepvariant	minimap2	deepvariant	7343	0.8991	0.9937	0.9441	7297	818	46	696	0.8086	0.9741	0.8837	678	161	18
FDAARGOS_598	minimap2/freebayes	minimap2	freebayes	7343	0.8824	0.9958	0.9357	7312	974	31	696	0.9103	0.9741	0.9411	678	67	18
FDAARGOS_598	minimap2/gatk	minimap2	gatk	7343	0.907	0.9929	0.948	7291	747	52	696	0.8279	0.9756	0.8957	679	142	17
FDAARGOS_598	minimap2/lofreq	minimap2	lofreq	7343	0.8712	0.9978	0.9302	7327	1086	16	696	0	0.0086	0	6	0	690
FDAARGOS_598	minimap2/mpileup	minimap2	mpileup	7343	0.8889	0.9936	0.9383	7296	912	47	696	0.8127	0.8793	0.8447	612	141	84
FDAARGOS_598	minimap2/octopus	minimap2	octopus	7343	0.9085	0.9944	0.9495	7302	735	41	696	0.8269	0.9756	0.8951	679	143	17
FDAARGOS_598	minimap2/pilon	minimap2	pilon	7343	0.8634	0.9996	0.9265	7340	1161	3	696	0.7199	0.9713	0.8269	676	263	20
FDAARGOS_598	minimap2/platypus	minimap2	platypus	7343	0.9788	0.989	0.9839	7262	157	81	696	0.9537	0.944	0.9488	657	32	39
FDAARGOS_598	minimap2/snver	minimap2	snver	7343	0.9451	0.9922	0.9681	7286	424	57	696	0	0.0057	0	4	0	692
FDAARGOS_598	minimap2/snvsniffer	minimap2	snvsniffer	7343	0.8706	0.9852	0.9243	7234	1075	109	696	0.8053	0.8707	0.8367	606	147	90
FDAARGOS_598	minimap2/solsnp	minimap2	solsnp	7343	0.9171	0.9935	0.9537	7295	662	48	696	0	0.0115	0	8	0	688
FDAARGOS_598	minimap2/strelka	minimap2	strelka	7343	0.9358	0.9937	0.9639	7297	500	46	696	0.9145	0.9655	0.9393	672	63	24
FDAARGOS_598	minimap2/varscan	minimap2	varscan	7343	0.9305	0.9847	0.9568	7231	541	112	696	0	0.0057	0	4	0	692
FDAARGOS_598	mosaik/deepvariant	mosaik	deepvariant	7343	0.9488	0.9956	0.9717	7311	394	32	696	0.874	0.944	0.9076	657	95	39
FDAARGOS_598	mosaik/freebayes	mosaik	freebayes	7343	0.8629	0.9959	0.9247	7313	1161	30	696	0.549	0.9397	0.693	654	539	42
FDAARGOS_598	mosaik/gatk	mosaik	gatk	7343	0.9158	0.4103	0.5667	3013	277	4330	696	0.8024	0.5819	0.6746	405	100	291
FDAARGOS_598	mosaik/octopus	mosaik	octopus	7343	0.908	0.2367	0.3755	1738	176	5605	696	0.8351	0.3333	0.4765	232	46	464
FDAARGOS_598	mosaik/solsnp	mosaik	solsnp	7343	0.9273	0.9948	0.9599	7305	573	38	696	0	0	0	0	0	696
FDAARGOS_598	ngm/deepvariant	ngm	deepvariant	7343	0.9462	0.9939	0.9694	7298	415	45	696	0.8177	0.9713	0.8879	676	152	20
FDAARGOS_598	ngm/freebayes	ngm	freebayes	7343	0.8637	0.9948	0.9247	7305	1152	38	696	0.7353	0.9052	0.8115	630	230	66
FDAARGOS_598	ngm/gatk	ngm	gatk	7343	0.9503	0.9929	0.9711	7291	381	52	696	0.8317	0.9741	0.8973	678	138	18
FDAARGOS_598	ngm/lofreq	ngm	lofreq	7343	0.859	0.9962	0.9225	7315	1201	28	696	0	0	0	0	0	696
FDAARGOS_598	ngm/mpileup	ngm	mpileup	7343	0.8977	0.995	0.9438	7306	833	37	696	0.7884	0.6408	0.707	446	120	250
FDAARGOS_598	ngm/octopus	ngm	octopus	7343	0.9454	0.9932	0.9687	7293	421	50	696	0.8415	0.9741	0.903	678	129	18
FDAARGOS_598	ngm/pilon	ngm	pilon	7343	0.857	0.9993	0.9227	7338	1225	5	696	0.7117	0.9526	0.8147	663	333	33
FDAARGOS_598	ngm/platypus	ngm	platypus	7343	0.9628	0.9879	0.9752	7254	280	89	696	0.8206	0.7917	0.8059	551	139	145
FDAARGOS_598	ngm/snver	ngm	snver	7343	0.9112	0.991	0.9494	7277	709	66	696	0	0	0	0	0	696
FDAARGOS_598	ngm/snvsniffer	ngm	snvsniffer	7343	0.8713	0.9779	0.9215	7181	1061	162	696	0.5921	0.7026	0.6426	489	403	207
FDAARGOS_598	ngm/solsnp	ngm	solsnp	7343	0.922	0.9914	0.9554	7280	616	63	696	0	0	0	0	0	696
FDAARGOS_598	ngm/strelka	ngm	strelka	7343	0.9677	0.9928	0.9801	7290	243	53	696	0.8839	0.9598	0.9203	668	88	28
FDAARGOS_598	ngm/varscan	ngm	varscan	7343	0.9055	0.9827	0.9425	7216	753	127	696	0	0	0	0	0	696
FDAARGOS_598	smalt/deepvariant	smalt	deepvariant	7343	0.8976	0.995	0.9438	7306	833	37	696	0.8297	0.9698	0.8943	675	139	21
FDAARGOS_598	smalt/freebayes	smalt	freebayes	7343	0.8449	0.9992	0.9156	7337	1346	6	696	0.9025	0.9282	0.9152	646	70	50
FDAARGOS_598	smalt/gatk	smalt	gatk	7343	0.9167	0.9932	0.9534	7293	662	50	696	0.8339	0.9756	0.8992	679	136	17
FDAARGOS_598	smalt/lofreq	smalt	lofreq	7343	0.8508	0.9965	0.9179	7317	1283	26	696	0	0	0	0	0	696
FDAARGOS_598	smalt/mpileup	smalt	mpileup	7343	0.8829	0.9961	0.9361	7314	970	29	696	0.8559	0.8534	0.8547	594	100	102
FDAARGOS_598	smalt/octopus	smalt	octopus	7343	0.9165	0.994	0.9537	7299	664	44	696	0.8416	0.9713	0.9018	676	128	20
FDAARGOS_598	smalt/pilon	smalt	pilon	7343	0.8601	0.999	0.9244	7336	1194	7	696	0.7323	0.6839	0.7073	476	174	220
FDAARGOS_598	smalt/platypus	smalt	platypus	7343	0.9726	0.9883	0.9804	7257	204	86	696	0.9661	0.898	0.9308	625	22	71
FDAARGOS_598	smalt/snver	smalt	snver	7343	0.9346	0.9903	0.9617	7272	509	71	696	0	0	0	0	0	696
FDAARGOS_598	smalt/snvsniffer	smalt	snvsniffer	7343	0.8752	0.9834	0.9261	7221	1030	122	696	0.8265	0.8348	0.8306	581	122	115
FDAARGOS_598	smalt/solsnp	smalt	solsnp	7343	0.8926	0.9959	0.9414	7313	880	30	696	0	0	0	0	0	696
FDAARGOS_598	smalt/strelka	smalt	strelka	7343	0.9434	0.9932	0.9677	7293	437	50	696	0.9093	0.9626	0.9352	670	67	26
FDAARGOS_598	smalt/varscan	smalt	varscan	7343	0.8801	0.9876	0.9308	7252	988	91	696	0	0	0	0	0	696
FDAARGOS_598	snap/deepvariant	snap	deepvariant	7343	0.8964	0.994	0.9427	7299	843	44	696	0.8362	0.9655	0.8962	672	132	24
FDAARGOS_598	snap/freebayes	snap	freebayes	7343	0.7559	0.9973	0.8599	7323	2364	20	696	0.5383	0.9066	0.6755	631	543	65
FDAARGOS_598	snap/gatk	snap	gatk	7343	0.9081	0.9932	0.9488	7293	737	50	696	0.8096	0.9655	0.8807	672	159	24
FDAARGOS_598	snap/lofreq	snap	lofreq	7343	0.9077	0.9853	0.9449	7235	736	108	696	0	0	0	0	0	696
FDAARGOS_598	snap/mpileup	snap	mpileup	7343	0.8736	0.992	0.929	7284	1054	59	696	0.6168	0.6968	0.6544	485	302	211
FDAARGOS_598	snap/octopus	snap	octopus	7343	0.8589	0.9941	0.9216	7300	1198	43	696	0.702	0.9655	0.8129	672	287	24
FDAARGOS_598	snap/pilon	snap	pilon	7343	0.8853	0.9937	0.9364	7297	948	46	696	0.5248	0.6121	0.5651	426	392	270
FDAARGOS_598	snap/platypus	snap	platypus	7343	0.8819	0.986	0.931	7240	969	103	696	0.5965	0.7471	0.6634	520	389	176
FDAARGOS_598	snap/snver	snap	snver	7343	0.8225	0.985	0.8964	7233	1561	110	696	0	0	0	0	0	696
FDAARGOS_598	snap/snvsniffer	snap	snvsniffer	7343	0.8698	0.977	0.9203	7174	1074	169	696	0.464	0.6049	0.5251	421	543	275
FDAARGOS_598	snap/solsnp	snap	solsnp	7343	0.7652	0.9955	0.8653	7310	2243	33	696	0	0	0	0	0	696
FDAARGOS_598	snap/strelka	snap	strelka	7343	0.9365	0.9894	0.9622	7265	492	78	696	0.8077	0.9569	0.876	666	159	30
FDAARGOS_598	snap/varscan	snap	varscan	7343	0.7759	0.9809	0.8664	7203	2081	140	696	0	0	0	0	0	696
FDAARGOS_598	snippy/snippy	snippy	snippy	7343	0.9664	0.9929	0.9795	7291	253	52	696	0.9531	0.9598	0.9564	668	33	28
FDAARGOS_598	spandx/spandx	spandx	spandx	7343	0.9702	0.9658	0.968	7092	218	251	696	0.9586	0.9626	0.9606	670	29	26
FDAARGOS_598	speedseq/speedseq	speedseq	speedseq	7343	0.9179	0.9924	0.9537	7287	651	56	696	0.9334	0.9641	0.9485	671	48	25
FDAARGOS_598	stampy/deepvariant	stampy	deepvariant	7343	0.9055	0.9937	0.9476	7297	761	46	696	0.8151	0.9727	0.887	677	154	19
FDAARGOS_598	stampy/freebayes	stampy	freebayes	7343	0.7761	0.9993	0.8737	7338	2114	5	696	0.434	0.967	0.5991	673	883	23
FDAARGOS_598	stampy/gatk	stampy	gatk	7343	0.9085	0.9926	0.9487	7289	733	54	696	0.8189	0.9756	0.8904	679	151	17
FDAARGOS_598	stampy/lofreq	stampy	lofreq	7343	0.8813	0.9922	0.9335	7286	981	57	696	0	0	0	0	0	696
FDAARGOS_598	stampy/mpileup	stampy	mpileup	7343	0.8801	0.9955	0.9343	7310	996	33	696	0.5686	0.9411	0.7089	655	497	41
FDAARGOS_598	stampy/octopus	stampy	octopus	7343	0.8969	0.9939	0.9429	7298	837	45	696	0.5629	0.9727	0.7131	677	532	19
FDAARGOS_598	stampy/platypus	stampy	platypus	7343	0.9469	0.9873	0.9667	7250	406	93	696	0.6429	0.9397	0.7635	654	366	42
FDAARGOS_598	stampy/snver	stampy	snver	7343	0.754	0.989	0.8557	7262	2369	81	696	0	0	0	0	0	696
FDAARGOS_598	stampy/snvsniffer	stampy	snvsniffer	7343	0.8792	0.9611	0.9183	7057	969	286	696	0.1632	0.6667	0.2622	464	2384	232
FDAARGOS_598	stampy/solsnp	stampy	solsnp	7343	0.8616	0.9965	0.9242	7317	1175	26	696	0	0	0	0	0	696
FDAARGOS_598	stampy/strelka	stampy	strelka	7343	0.9367	0.9916	0.9633	7281	492	62	696	0.6703	0.9641	0.7908	671	331	25
FDAARGOS_598	stampy/varscan	stampy	varscan	7343	0.8721	0.9876	0.9262	7252	1064	91	696	0	0	0	0	0	696
FDAARGOS_598	yara/deepvariant	yara	deepvariant	7343	0.9083	0.9939	0.9492	7298	736	45	696	0.8452	0.9698	0.9032	675	124	21
FDAARGOS_598	yara/freebayes	yara	freebayes	7343	0.8405	0.9944	0.911	7302	1385	41	696	0.7211	0.9555	0.8219	665	258	31
FDAARGOS_598	yara/gatk	yara	gatk	7343	0.9503	0.9926	0.971	7289	381	54	696	0.8339	0.9684	0.8962	674	135	22
FDAARGOS_598	yara/lofreq	yara	lofreq	7343	0.9351	0.9902	0.9618	7271	505	72	696	0	0	0	0	0	696
FDAARGOS_598	yara/mpileup	yara	mpileup	7343	0.9042	0.9922	0.9462	7286	772	57	696	0.6811	0.9037	0.7768	629	295	67
FDAARGOS_598	yara/octopus	yara	octopus	7343	0.9016	0.9935	0.9453	7295	795	48	696	0.6528	0.9641	0.7785	671	359	25
FDAARGOS_598	yara/pilon	yara	pilon	7343	0.9126	0.994	0.9516	7299	699	44	696	0.7575	0.9713	0.8512	676	218	20
FDAARGOS_598	yara/platypus	yara	platypus	7343	0.962	0.9869	0.9743	7247	286	96	696	0.802	0.9282	0.8605	646	160	50
FDAARGOS_598	yara/snver	yara	snver	7343	0.8918	0.9901	0.9384	7270	882	73	696	0	0	0	0	0	696
FDAARGOS_598	yara/snvsniffer	yara	snvsniffer	7343	0.884	0.9779	0.9286	7181	942	162	696	0.4924	0.694	0.576	483	498	213
FDAARGOS_598	yara/solsnp	yara	solsnp	7343	0.8619	0.9913	0.9221	7279	1166	64	696	0	0	0	0	0	696
FDAARGOS_598	yara/strelka	yara	strelka	7343	0.9693	0.9891	0.9791	7263	230	80	696	0.8335	0.9612	0.8928	669	134	27
FDAARGOS_598	yara/varscan	yara	varscan	7343	0.8732	0.9883	0.9272	7257	1054	86	696	0	0	0	0	0	696
FDAARGOS_687	bowtie2/deepvariant	bowtie2	deepvariant	49017	0.9586	0.996	0.9769	48820	2107	197	588	0.7179	0.9575	0.8205	563	226	25
FDAARGOS_687	bowtie2/freebayes	bowtie2	freebayes	49017	0.9204	0.9998	0.9585	49008	4237	9	588	0.5472	0.9626	0.6978	566	470	22
FDAARGOS_687	bowtie2/gatk	bowtie2	gatk	49017	0.9639	0.9971	0.9802	48875	1823	142	588	0.7238	0.9541	0.8231	561	250	27
FDAARGOS_687	bowtie2/lofreq	bowtie2	lofreq	49017	0.964	0.9913	0.9775	48591	1812	426	588	0	0	0	0	0	588
FDAARGOS_687	bowtie2/mpileup	bowtie2	mpileup	49017	0.9604	0.9977	0.9787	48902	2018	115	588	0.629	0.7755	0.6946	456	269	132
FDAARGOS_687	bowtie2/octopus	bowtie2	octopus	49017	0.964	0.9859	0.9748	48325	1801	692	588	0.7098	0.9541	0.814	561	240	27
FDAARGOS_687	bowtie2/pilon	bowtie2	pilon	49017	0.9477	0.999	0.9727	48967	2704	50	588	0.4893	0.9745	0.6515	573	598	15
FDAARGOS_687	bowtie2/platypus	bowtie2	platypus	49017	0.9782	0.4166	0.5843	20420	455	28597	588	0.9737	0.2517	0.4	148	4	440
FDAARGOS_687	bowtie2/snver	bowtie2	snver	49017	0.9677	0.9765	0.972	47863	1600	1154	588	0	0	0	0	0	588
FDAARGOS_687	bowtie2/snvsniffer	bowtie2	snvsniffer	49017	0.962	0.8728	0.9153	42784	1690	6233	588	0.6988	0.8214	0.7552	483	209	105
FDAARGOS_687	bowtie2/solsnp	bowtie2	solsnp	49017	0.9373	0.9979	0.9666	48912	3272	105	588	0	0	0	0	0	588
FDAARGOS_687	bowtie2/strelka	bowtie2	strelka	49017	0.9707	0.9693	0.97	47513	1435	1504	588	0.7767	0.9626	0.8597	566	165	22
FDAARGOS_687	bowtie2/varscan	bowtie2	varscan	49017	0.9553	0.9878	0.9713	48419	2264	598	588	0	0	0	0	0	588
FDAARGOS_687	breseq/breseq	breseq	breseq	49017	0.9688	0.9981	0.9832	48925	1577	92	588	0.7793	0.9456	0.8544	556	158	32
FDAARGOS_687	bwa+stampy/deepvariant	bwa+stampy	deepvariant	49017	0.955	0.9981	0.9761	48923	2298	94	588	0.5833	0.9728	0.7293	572	455	16
FDAARGOS_687	bwa+stampy/freebayes	bwa+stampy	freebayes	49017	0.7988	0.9995	0.8879	48991	12327	26	588	0.1398	0.9711	0.2444	571	3636	17
FDAARGOS_687	bwa+stampy/gatk	bwa+stampy	gatk	49017	0.9377	0.9982	0.967	48931	3238	86	588	0.4405	0.9728	0.6064	572	846	16
FDAARGOS_687	bwa+stampy/lofreq	bwa+stampy	lofreq	49017	0.9255	0.9938	0.9585	48715	3920	302	588	0	0	0	0	0	588
FDAARGOS_687	bwa+stampy/mpileup	bwa+stampy	mpileup	49017	0.9053	0.9982	0.9495	48929	5119	88	588	0.3927	0.8367	0.5345	492	761	96
FDAARGOS_687	bwa+stampy/octopus	bwa+stampy	octopus	49017	0.9187	0.9987	0.957	48951	4285	66	588	0.3281	0.9711	0.4905	571	1712	17
FDAARGOS_687	bwa+stampy/pilon	bwa+stampy	pilon	49017	0.912	0.9948	0.9516	48762	4699	255	588	0.1925	0.8741	0.3156	514	2269	74
FDAARGOS_687	bwa+stampy/platypus	bwa+stampy	platypus	49017	0.9451	0.9927	0.9684	48661	2818	356	588	0.3304	0.9405	0.489	553	1216	35
FDAARGOS_687	bwa+stampy/snver	bwa+stampy	snver	49017	0.813	0.9961	0.8953	48825	11229	192	588	0	0	0	0	0	588
FDAARGOS_687	bwa+stampy/snvsniffer	bwa+stampy	snvsniffer	49017	0.9567	0.8782	0.9158	43046	1942	5971	588	0.1343	0.7364	0.2272	433	3223	155
FDAARGOS_687	bwa+stampy/solsnp	bwa+stampy	solsnp	49017	0.9096	0.9974	0.9515	48888	4856	129	588	0	0	0	0	0	588
FDAARGOS_687	bwa+stampy/strelka	bwa+stampy	strelka	49017	0.9476	0.9961	0.9713	48826	2698	191	588	0.2827	0.9745	0.4383	573	1469	15
FDAARGOS_687	bwa+stampy/varscan	bwa+stampy	varscan	49017	0.9109	0.9955	0.9513	48794	4771	223	588	0	0	0	0	0	588
FDAARGOS_687	bwa-mem/deepvariant	bwa-mem	deepvariant	49017	0.9566	0.9988	0.9772	48957	2218	60	588	0.6621	0.9745	0.7885	573	323	15
FDAARGOS_687	bwa-mem/freebayes	bwa-mem	freebayes	49017	0.9447	0.9995	0.9713	48992	2865	25	588	0.7833	0.9677	0.8658	569	158	19
FDAARGOS_687	bwa-mem/gatk	bwa-mem	gatk	49017	0.9488	0.9982	0.9729	48930	2631	87	588	0.4788	0.9728	0.6417	572	725	16
FDAARGOS_687	bwa-mem/lofreq	bwa-mem	lofreq	49017	0.9486	0.9981	0.9727	48922	2651	95	588	0	0	0	0	0	588
FDAARGOS_687	bwa-mem/mpileup	bwa-mem	mpileup	49017	0.9501	0.9983	0.9736	48934	2571	83	588	0.7708	0.7551	0.7629	444	132	144
FDAARGOS_687	bwa-mem/octopus	bwa-mem	octopus	49017	0.9387	0.999	0.9679	48967	3189	50	588	0.439	0.9745	0.6053	573	855	15
FDAARGOS_687	bwa-mem/pilon	bwa-mem	pilon	49017	0.9364	0.9996	0.967	48999	3330	18	588	0.372	0.9779	0.539	575	974	13
FDAARGOS_687	bwa-mem/platypus	bwa-mem	platypus	49017	0.9621	0.9946	0.9781	48750	1918	267	588	0.8549	0.9388	0.8949	552	94	36
FDAARGOS_687	bwa-mem/snver	bwa-mem	snver	49017	0.9555	0.9978	0.9762	48908	2276	109	588	0	0	0	0	0	588
FDAARGOS_687	bwa-mem/snvsniffer	bwa-mem	snvsniffer	49017	0.9634	0.8748	0.917	42882	1631	6135	588	0.8759	0.8724	0.8741	513	73	75
FDAARGOS_687	bwa-mem/solsnp	bwa-mem	solsnp	49017	0.9574	0.9974	0.977	48892	2177	125	588	0	0	0	0	0	588
FDAARGOS_687	bwa-mem/strelka	bwa-mem	strelka	49017	0.9559	0.9986	0.9768	48950	2256	67	588	0.7	0.9745	0.8147	573	249	15
FDAARGOS_687	bwa-mem/varscan	bwa-mem	varscan	49017	0.9545	0.9958	0.9747	48809	2328	208	588	0	0	0	0	0	588
FDAARGOS_687	bwa-sw/deepvariant	bwa-sw	deepvariant	49017	0.9605	0.9984	0.9791	48939	2010	78	588	0.7016	0.9728	0.8152	572	262	16
FDAARGOS_687	bwa-sw/freebayes	bwa-sw	freebayes	49017	0.9449	0.9992	0.9713	48978	2856	39	588	0.8173	0.9626	0.884	566	127	22
FDAARGOS_687	bwa-sw/gatk	bwa-sw	gatk	49017	0.9616	0.998	0.9795	48918	1945	99	588	0.7876	0.9626	0.8663	566	178	22
FDAARGOS_687	bwa-sw/lofreq	bwa-sw	lofreq	49017	0.9495	0.9985	0.9734	48943	2601	74	588	0	0	0	0	0	588
FDAARGOS_687	bwa-sw/mpileup	bwa-sw	mpileup	49017	0.9517	0.998	0.9743	48919	2483	98	588	0.8289	0.7415	0.7828	436	90	152
FDAARGOS_687	bwa-sw/octopus	bwa-sw	octopus	49017	0.9572	0.9988	0.9776	48960	2181	57	588	0.5991	0.9745	0.742	573	457	15
FDAARGOS_687	bwa-sw/pilon	bwa-sw	pilon	49017	0.9479	0.9995	0.973	48993	2695	24	588	0.6181	0.9745	0.7564	573	354	15
FDAARGOS_687	bwa-sw/platypus	bwa-sw	platypus	49017	0.2642	0.0016	0.0032	79	220	48938	588	0.4167	0.0085	0.0167	5	7	583
FDAARGOS_687	bwa-sw/snver	bwa-sw	snver	49017	0.9559	0.9989	0.9769	48961	2258	56	588	0	0	0	0	0	588
FDAARGOS_687	bwa-sw/snvsniffer	bwa-sw	snvsniffer	49017	0.9663	0.8621	0.9112	42259	1476	6758	588	0.893	0.8656	0.8791	509	61	79
FDAARGOS_687	bwa-sw/solsnp	bwa-sw	solsnp	49017	0.9579	0.9964	0.9768	48841	2148	176	588	0	0	0	0	0	588
FDAARGOS_687	bwa-sw/strelka	bwa-sw	strelka	49017	0.9598	0.9982	0.9786	48927	2050	90	588	0.7336	0.9745	0.837	573	211	15
FDAARGOS_687	bwa-sw/varscan	bwa-sw	varscan	49017	0.9507	0.999	0.9743	48968	2537	49	588	0	0	0	0	0	588
FDAARGOS_687	gassst/mpileup	gassst	mpileup	49017	0.9536	0.9613	0.9574	47121	2295	1896	588	0.576	0.5476	0.5615	322	237	266
FDAARGOS_687	gassst/pilon	gassst	pilon	49017	0.9611	0.9479	0.9544	46461	1881	2556	588	0.701	0.4966	0.5813	292	125	296
FDAARGOS_687	gassst/snvsniffer	gassst	snvsniffer	49017	0.9606	0.8412	0.8969	41231	1692	7786	588	0.5383	0.648	0.588	381	344	207
FDAARGOS_687	gassst/varscan	gassst	varscan	49017	0.9724	0.728	0.8326	35684	1013	13333	588	0	0	0	0	0	588
FDAARGOS_687	gem/deepvariant	gem	deepvariant	49017	0.9565	0.9985	0.9771	48945	2221	72	588	0.6607	0.9745	0.7875	573	320	15
FDAARGOS_687	gem/freebayes	gem	freebayes	49017	0.9251	0.9995	0.9609	48994	3965	23	588	0.5631	0.9677	0.7119	569	443	19
FDAARGOS_687	gem/gatk	gem	gatk	49017	0.9528	0.9983	0.975	48933	2415	84	588	0.5697	0.9728	0.7186	572	503	16
FDAARGOS_687	gem/lofreq	gem	lofreq	49017	0.9575	0.9981	0.9774	48923	2170	94	588	0	0	0	0	0	588
FDAARGOS_687	gem/mpileup	gem	mpileup	49017	0.9491	0.9982	0.973	48930	2625	87	588	0.3105	0.818	0.4502	481	1068	107
FDAARGOS_687	gem/octopus	gem	octopus	49017	0.9461	0.9971	0.9709	48874	2776	143	588	0.4483	0.9762	0.6145	574	801	14
FDAARGOS_687	gem/pilon	gem	pilon	49017	0.939	0.9995	0.9683	48992	3185	25	588	0.3655	0.9626	0.5298	566	986	22
FDAARGOS_687	gem/platypus	gem	platypus	49017	0.9666	0.9811	0.9738	48093	1662	924	588	0.8325	0.8418	0.8371	495	100	93
FDAARGOS_687	gem/snver	gem	snver	49017	0.9584	0.9958	0.9767	48812	2120	205	588	0	0	0	0	0	588
FDAARGOS_687	gem/snvsniffer	gem	snvsniffer	49017	0.9649	0.8755	0.918	42915	1563	6102	588	0.4791	0.7755	0.5923	456	498	132
FDAARGOS_687	gem/solsnp	gem	solsnp	49017	0.9488	0.9973	0.9725	48885	2636	132	588	0	0	0	0	0	588
FDAARGOS_687	gem/strelka	gem	strelka	49017	0.9609	0.9981	0.9792	48926	1991	91	588	0.6565	0.9745	0.7845	573	304	15
FDAARGOS_687	gem/varscan	gem	varscan	49017	0.9502	0.9957	0.9724	48807	2556	210	588	0	0	0	0	0	588
FDAARGOS_687	hisat2/freebayes	hisat2	freebayes	49017	0.9598	0.9187	0.9388	45033	1887	3984	588	0.9002	0.7211	0.8008	424	47	164
FDAARGOS_687	hisat2/gatk	hisat2	gatk	49017	0.9628	0.9307	0.9465	45619	1759	3398	588	0.8467	0.7789	0.8114	458	92	130
FDAARGOS_687	hisat2/lofreq	hisat2	lofreq	49017	0.9727	0.7843	0.8684	38446	1078	10571	588	0	0	0	0	0	588
FDAARGOS_687	hisat2/mpileup	hisat2	mpileup	49017	0.9638	0.9312	0.9472	45646	1714	3371	588	0.8874	0.6837	0.7723	402	51	186
FDAARGOS_687	hisat2/pilon	hisat2	pilon	49017	0.9601	0.9433	0.9516	46237	1922	2780	588	0.4854	0.8776	0.6251	516	547	72
FDAARGOS_687	hisat2/snver	hisat2	snver	49017	0.9702	0.881	0.9235	43185	1325	5832	588	0	0	0	0	0	588
FDAARGOS_687	hisat2/snvsniffer	hisat2	snvsniffer	49017	0.9672	0.8324	0.8947	40802	1385	8215	588	0.9215	0.6786	0.7816	399	34	189
FDAARGOS_687	hisat2/solsnp	hisat2	solsnp	49017	0.8677	0.9181	0.8922	45003	6863	4014	588	0	0	0	0	0	588
FDAARGOS_687	hisat2/strelka	hisat2	strelka	49017	0.9686	0.897	0.9314	43968	1424	5049	588	0.9126	0.7245	0.8077	426	41	162
FDAARGOS_687	hisat2/varscan	hisat2	varscan	49017	0.9683	0.8781	0.921	43044	1409	5973	588	0	0	0	0	0	588
FDAARGOS_687	minimap2/deepvariant	minimap2	deepvariant	49017	0.9555	0.999	0.9768	48967	2276	50	588	0.6363	0.9745	0.7699	573	363	15
FDAARGOS_687	minimap2/freebayes	minimap2	freebayes	49017	0.951	0.9995	0.9746	48991	2524	26	588	0.7623	0.9728	0.8548	572	179	16
FDAARGOS_687	minimap2/gatk	minimap2	gatk	49017	0.956	0.9986	0.9768	48947	2246	70	588	0.5397	0.9728	0.6942	572	568	16
FDAARGOS_687	minimap2/lofreq	minimap2	lofreq	49017	0.956	0.9978	0.9764	48908	2251	109	588	0	0.0034	0	2	0	586
FDAARGOS_687	minimap2/mpileup	minimap2	mpileup	49017	0.9562	0.9983	0.9768	48933	2243	84	588	0.7671	0.7619	0.7645	448	136	140
FDAARGOS_687	minimap2/octopus	minimap2	octopus	49017	0.9545	0.9989	0.9762	48961	2324	56	588	0.542	0.9745	0.6966	573	567	15
FDAARGOS_687	minimap2/pilon	minimap2	pilon	49017	0.9429	0.9996	0.9704	48996	2967	21	588	0.4075	0.9745	0.5747	573	833	15
FDAARGOS_687	minimap2/platypus	minimap2	platypus	49017	0.965	0.9937	0.9791	48706	1768	311	588	0.8483	0.9473	0.895	557	100	31
FDAARGOS_687	minimap2/snver	minimap2	snver	49017	0.9618	0.9967	0.979	48854	1938	163	588	0	0.0034	0	2	0	586
FDAARGOS_687	minimap2/snvsniffer	minimap2	snvsniffer	49017	0.9634	0.8727	0.9158	42776	1623	6241	588	0.8525	0.881	0.8665	518	90	70
FDAARGOS_687	minimap2/solsnp	minimap2	solsnp	49017	0.9597	0.9976	0.9783	48898	2054	119	588	0	0.0102	0	6	0	582
FDAARGOS_687	minimap2/strelka	minimap2	strelka	49017	0.9636	0.9985	0.9808	48943	1846	74	588	0.7155	0.9745	0.8252	573	231	15
FDAARGOS_687	minimap2/varscan	minimap2	varscan	49017	0.9595	0.9953	0.9771	48786	2057	231	588	0	0.0034	0	2	0	586
FDAARGOS_687	mosaik/deepvariant	mosaik	deepvariant	49017	0.9615	0.9825	0.9719	48160	1923	857	588	0.7578	0.9303	0.8352	547	194	41
FDAARGOS_687	mosaik/freebayes	mosaik	freebayes	49017	0.9347	0.9991	0.9658	48971	3418	46	588	0.4215	0.9609	0.586	565	796	23
FDAARGOS_687	mosaik/gatk	mosaik	gatk	49017	0.9431	0.4432	0.603	21723	1309	27294	588	0.6467	0.4677	0.5428	275	165	313
FDAARGOS_687	mosaik/octopus	mosaik	octopus	49017	0.9325	0.1175	0.2087	5760	416	43257	588	0.7338	0.1633	0.2671	96	37	492
FDAARGOS_687	mosaik/solsnp	mosaik	solsnp	49017	0.9549	0.9943	0.9742	48739	2304	278	588	0	0	0	0	0	588
FDAARGOS_687	ngm/deepvariant	ngm	deepvariant	49017	0.9593	0.9984	0.9785	48937	2071	80	588	0.6805	0.9643	0.7979	567	300	21
FDAARGOS_687	ngm/freebayes	ngm	freebayes	49017	0.8362	0.9992	0.9104	48976	9593	41	588	0.2971	0.9422	0.4518	554	1320	34
FDAARGOS_687	ngm/gatk	ngm	gatk	49017	0.9472	0.9978	0.9718	48908	2720	109	588	0.4876	0.9728	0.6496	572	700	16
FDAARGOS_687	ngm/lofreq	ngm	lofreq	49017	0.9214	0.9974	0.9579	48892	4170	125	588	0	0	0	0	0	588
FDAARGOS_687	ngm/mpileup	ngm	mpileup	49017	0.8931	0.9977	0.9425	48906	5854	111	588	0.789	0.6105	0.6884	359	96	229
FDAARGOS_687	ngm/octopus	ngm	octopus	49017	0.9305	0.9986	0.9633	48948	3644	69	588	0.448	0.9745	0.6138	573	828	15
FDAARGOS_687	ngm/pilon	ngm	pilon	49017	0.9072	0.9994	0.9511	48987	5011	30	588	0.3637	0.9762	0.5299	574	1188	14
FDAARGOS_687	ngm/platypus	ngm	platypus	49017	0.9519	0.9929	0.972	48668	2459	349	588	0.6675	0.8248	0.7379	485	265	103
FDAARGOS_687	ngm/snver	ngm	snver	49017	0.9154	0.9954	0.9537	48793	4512	224	588	0	0	0	0	0	588
FDAARGOS_687	ngm/snvsniffer	ngm	snvsniffer	49017	0.963	0.8756	0.9172	42921	1650	6096	588	0.6781	0.7364	0.7061	433	225	155
FDAARGOS_687	ngm/solsnp	ngm	solsnp	49017	0.9037	0.9967	0.9479	48853	5204	164	588	0	0	0	0	0	588
FDAARGOS_687	ngm/strelka	ngm	strelka	49017	0.9495	0.9977	0.973	48905	2602	112	588	0.6796	0.9711	0.7996	571	273	17
FDAARGOS_687	ngm/varscan	ngm	varscan	49017	0.9182	0.9946	0.9549	48750	4343	267	588	0	0	0	0	0	588
FDAARGOS_687	smalt/deepvariant	smalt	deepvariant	49017	0.956	0.9986	0.9768	48947	2248	70	588	0.6806	0.966	0.7986	568	290	20
FDAARGOS_687	smalt/freebayes	smalt	freebayes	49017	0.8714	0.9999	0.9312	49012	7234	5	588	0.5483	0.9524	0.6959	560	463	28
FDAARGOS_687	smalt/gatk	smalt	gatk	49017	0.9384	0.9984	0.9675	48941	3200	76	588	0.443	0.9711	0.6085	571	836	17
FDAARGOS_687	smalt/lofreq	smalt	lofreq	49017	0.9166	0.9979	0.9555	48916	4452	101	588	0	0	0	0	0	588
FDAARGOS_687	smalt/mpileup	smalt	mpileup	49017	0.9059	0.9983	0.9498	48932	5085	85	588	0.8289	0.7908	0.8094	465	96	123
FDAARGOS_687	smalt/octopus	smalt	octopus	49017	0.9244	0.9991	0.9603	48974	3994	43	588	0.3833	0.9711	0.5496	571	1091	17
FDAARGOS_687	smalt/pilon	smalt	pilon	49017	0.9192	0.9994	0.9577	48990	4304	27	588	0.3648	0.7364	0.4879	433	754	155
FDAARGOS_687	smalt/platypus	smalt	platypus	49017	0.9392	0.9942	0.9659	48731	3154	286	588	0.7656	0.9133	0.833	537	165	51
FDAARGOS_687	smalt/snver	smalt	snver	49017	0.9221	0.9966	0.9579	48850	4127	167	588	0	0	0	0	0	588
FDAARGOS_687	smalt/snvsniffer	smalt	snvsniffer	49017	0.9642	0.8645	0.9116	42375	1575	6642	588	0.8481	0.8163	0.8319	480	86	108
FDAARGOS_687	smalt/solsnp	smalt	solsnp	49017	0.9289	0.9967	0.9616	48853	3742	164	588	0	0	0	0	0	588
FDAARGOS_687	smalt/strelka	smalt	strelka	49017	0.9462	0.9984	0.9716	48941	2781	76	588	0.676	0.9728	0.7977	572	278	16
FDAARGOS_687	smalt/varscan	smalt	varscan	49017	0.9126	0.996	0.9525	48819	4673	198	588	0	0	0	0	0	588
FDAARGOS_687	snap/deepvariant	snap	deepvariant	49017	0.9547	0.998	0.9759	48919	2320	98	588	0.698	0.9575	0.8074	563	251	25
FDAARGOS_687	snap/freebayes	snap	freebayes	49017	0.9188	0.9993	0.9574	48985	4326	32	588	0.4371	0.9354	0.5957	550	711	38
FDAARGOS_687	snap/gatk	snap	gatk	49017	0.9596	0.9981	0.9785	48926	2051	91	588	0.6784	0.9592	0.7947	564	312	24
FDAARGOS_687	snap/lofreq	snap	lofreq	49017	0.9669	0.9694	0.9681	47515	1629	1502	588	0	0	0	0	0	588
FDAARGOS_687	snap/mpileup	snap	mpileup	49017	0.9597	0.9965	0.9778	48847	2052	170	588	0.6968	0.6922	0.6945	407	178	181
FDAARGOS_687	snap/octopus	snap	octopus	49017	0.9563	0.9922	0.9739	48635	2218	382	588	0.663	0.9592	0.7841	564	307	24
FDAARGOS_687	snap/pilon	snap	pilon	49017	0.9528	0.9961	0.974	48828	2418	189	588	0.3551	0.7041	0.4721	414	761	174
FDAARGOS_687	snap/platypus	snap	platypus	49017	0.9652	0.9659	0.9656	47346	1705	1671	588	0.6737	0.7772	0.7218	457	232	131
FDAARGOS_687	snap/snver	snap	snver	49017	0.9645	0.9719	0.9682	47638	1752	1379	588	0	0	0	0	0	588
FDAARGOS_687	snap/snvsniffer	snap	snvsniffer	49017	0.9661	0.8677	0.9143	42534	1491	6483	588	0.6596	0.7177	0.6874	422	241	166
FDAARGOS_687	snap/solsnp	snap	solsnp	49017	0.9327	0.9974	0.9639	48888	3528	129	588	0	0	0	0	0	588
FDAARGOS_687	snap/strelka	snap	strelka	49017	0.967	0.9923	0.9795	48638	1657	379	588	0.7963	0.9473	0.8653	557	144	31
FDAARGOS_687	snap/varscan	snap	varscan	49017	0.9605	0.971	0.9657	47594	1956	1423	588	0	0	0	0	0	588
FDAARGOS_687	snippy/snippy	snippy	snippy	49017	0.9708	0.9972	0.9838	48878	1468	139	588	0.8756	0.9422	0.9077	554	79	34
FDAARGOS_687	spandx/spandx	spandx	spandx	49017	0.9708	0.8986	0.9333	44045	1327	4972	588	0.8752	0.9626	0.9168	566	81	22
FDAARGOS_687	speedseq/speedseq	speedseq	speedseq	49017	0.9536	0.9986	0.9756	48949	2383	68	588	0.8217	0.9609	0.8859	565	123	23
FDAARGOS_687	stampy/deepvariant	stampy	deepvariant	49017	0.9554	0.9981	0.9763	48924	2279	93	588	0.6039	0.9694	0.7442	570	427	18
FDAARGOS_687	stampy/freebayes	stampy	freebayes	49017	0.7993	0.9994	0.8883	48990	12275	27	588	0.146	0.9711	0.2538	571	3587	17
FDAARGOS_687	stampy/gatk	stampy	gatk	49017	0.9388	0.9982	0.9676	48931	3178	86	588	0.4419	0.9728	0.6078	572	841	16
FDAARGOS_687	stampy/lofreq	stampy	lofreq	49017	0.9269	0.983	0.9541	48183	3799	834	588	0	0	0	0	0	588
FDAARGOS_687	stampy/mpileup	stampy	mpileup	49017	0.9062	0.9972	0.9495	48880	5061	137	588	0.5115	0.8316	0.6334	489	467	99
FDAARGOS_687	stampy/octopus	stampy	octopus	49017	0.9185	0.9983	0.9567	48934	4296	83	588	0.3283	0.9711	0.4907	571	1739	17
FDAARGOS_687	stampy/platypus	stampy	platypus	49017	0.9447	0.9882	0.9659	48438	2822	579	588	0.3445	0.9354	0.5035	550	1256	38
FDAARGOS_687	stampy/snver	stampy	snver	49017	0.8247	0.9911	0.9003	48579	10326	438	588	0	0	0	0	0	588
FDAARGOS_687	stampy/snvsniffer	stampy	snvsniffer	49017	0.9596	0.8743	0.915	42855	1797	6162	588	0.1516	0.7568	0.2526	445	2971	143
FDAARGOS_687	stampy/solsnp	stampy	solsnp	49017	0.9096	0.9954	0.9506	48790	4846	227	588	0	0	0	0	0	588
FDAARGOS_687	stampy/strelka	stampy	strelka	49017	0.9478	0.9937	0.9702	48706	2682	311	588	0.2927	0.9745	0.4502	573	1399	15
FDAARGOS_687	stampy/varscan	stampy	varscan	49017	0.9113	0.9899	0.9489	48520	4725	497	588	0	0	0	0	0	588
FDAARGOS_687	yara/deepvariant	yara	deepvariant	49017	0.9608	0.9759	0.9683	47837	1951	1180	588	0.7822	0.9422	0.8548	554	157	34
FDAARGOS_687	yara/freebayes	yara	freebayes	49017	0.9488	0.9771	0.9627	47893	2587	1124	588	0.6687	0.9439	0.7828	555	275	33
FDAARGOS_687	yara/gatk	yara	gatk	49017	0.9649	0.9671	0.966	47403	1723	1614	588	0.7922	0.9269	0.8543	545	160	43
FDAARGOS_687	yara/lofreq	yara	lofreq	49017	0.9714	0.924	0.9471	45293	1335	3724	588	0	0	0	0	0	588
FDAARGOS_687	yara/mpileup	yara	mpileup	49017	0.9666	0.9705	0.9686	47573	1645	1444	588	0.7037	0.8078	0.7522	475	200	113
FDAARGOS_687	yara/octopus	yara	octopus	49017	0.9605	0.9745	0.9674	47765	1964	1252	588	0.6106	0.9422	0.741	554	373	34
FDAARGOS_687	yara/pilon	yara	pilon	49017	0.9627	0.9784	0.9705	47958	1856	1059	588	0.5179	0.9575	0.6722	563	524	25
FDAARGOS_687	yara/platypus	yara	platypus	49017	0.9703	0.9358	0.9527	45868	1403	3149	588	0.7725	0.9065	0.8341	533	157	55
FDAARGOS_687	yara/snver	yara	snver	49017	0.9697	0.942	0.9556	46174	1445	2843	588	0	0	0	0	0	588
FDAARGOS_687	yara/snvsniffer	yara	snvsniffer	49017	0.9705	0.8561	0.9097	41964	1274	7053	588	0.7031	0.8095	0.7526	476	201	112
FDAARGOS_687	yara/solsnp	yara	solsnp	49017	0.9602	0.9695	0.9648	47521	1969	1496	588	0	0	0	0	0	588
FDAARGOS_687	yara/strelka	yara	strelka	49017	0.9689	0.9509	0.9598	46609	1494	2408	588	0.8079	0.9371	0.8677	551	132	37
FDAARGOS_687	yara/varscan	yara	varscan	49017	0.9691	0.9278	0.948	45479	1450	3538	588	0	0	0	0	0	588
FDAARGOS_700	bowtie2/deepvariant	bowtie2	deepvariant	19	0.9048	1	0.95	19	2	0	13	0.8571	0.9231	0.8889	12	2	1
FDAARGOS_700	bowtie2/freebayes	bowtie2	freebayes	19	0.6552	1	0.7917	19	10	0	13	0.8	0.9231	0.8571	12	3	1
FDAARGOS_700	bowtie2/gatk	bowtie2	gatk	19	0.8261	1	0.9048	19	4	0	13	0.8	0.9231	0.8571	12	3	1
FDAARGOS_700	bowtie2/lofreq	bowtie2	lofreq	19	0.2969	1	0.4578	19	45	0	13	0	0	0	0	0	13
FDAARGOS_700	bowtie2/mpileup	bowtie2	mpileup	19	0.95	1	0.9744	19	1	0	13	0.5714	0.6154	0.5926	8	6	5
FDAARGOS_700	bowtie2/octopus	bowtie2	octopus	19	0.9048	1	0.95	19	2	0	13	0.8	0.9231	0.8571	12	3	1
FDAARGOS_700	bowtie2/pilon	bowtie2	pilon	19	0.95	1	0.9744	19	1	0	13	0.8	0.9231	0.8571	12	3	1
FDAARGOS_700	bowtie2/platypus	bowtie2	platypus	19	0.9412	0.8421	0.8889	16	1	3	13	0.875	0.5385	0.6667	7	1	6
FDAARGOS_700	bowtie2/snver	bowtie2	snver	19	0.9048	1	0.95	19	2	0	13	0	0	0	0	0	13
FDAARGOS_700	bowtie2/snvsniffer	bowtie2	snvsniffer	19	0.7308	1	0.8444	19	7	0	13	0.6	0.9231	0.7273	12	8	1
FDAARGOS_700	bowtie2/solsnp	bowtie2	solsnp	19	0.8261	1	0.9048	19	4	0	13	0	0	0	0	0	13
FDAARGOS_700	bowtie2/strelka	bowtie2	strelka	19	0.8261	1	0.9048	19	4	0	13	0.7059	0.9231	0.8	12	5	1
FDAARGOS_700	bowtie2/varscan	bowtie2	varscan	19	0.7917	1	0.8837	19	5	0	13	0	0	0	0	0	13
FDAARGOS_700	breseq/breseq	breseq	breseq	19	0.95	1	0.9744	19	1	0	13	0.8571	0.9231	0.8889	12	2	1
FDAARGOS_700	bwa+stampy/deepvariant	bwa+stampy	deepvariant	19	0.95	1	0.9744	19	1	0	13	0.8571	0.9231	0.8889	12	2	1
FDAARGOS_700	bwa+stampy/freebayes	bwa+stampy	freebayes	19	0.2317	1	0.3762	19	63	0	13	0.75	0.9231	0.8276	12	4	1
FDAARGOS_700	bwa+stampy/gatk	bwa+stampy	gatk	19	0.8636	1	0.9268	19	3	0	13	0.8	0.9231	0.8571	12	3	1
FDAARGOS_700	bwa+stampy/lofreq	bwa+stampy	lofreq	19	0.2969	1	0.4578	19	45	0	13	0	0	0	0	0	13
FDAARGOS_700	bwa+stampy/mpileup	bwa+stampy	mpileup	19	0.95	1	0.9744	19	1	0	13	0.4091	0.6923	0.5143	9	13	4
FDAARGOS_700	bwa+stampy/octopus	bwa+stampy	octopus	19	0.9048	1	0.95	19	2	0	13	0.75	0.9231	0.8276	12	4	1
FDAARGOS_700	bwa+stampy/pilon	bwa+stampy	pilon	19	0.5758	1	0.7308	19	14	0	13	0.7059	0.9231	0.8	12	5	1
FDAARGOS_700	bwa+stampy/platypus	bwa+stampy	platypus	19	0.8636	1	0.9268	19	3	0	13	0.6316	0.9231	0.75	12	7	1
FDAARGOS_700	bwa+stampy/snver	bwa+stampy	snver	19	0.5588	1	0.717	19	15	0	13	0	0	0	0	0	13
FDAARGOS_700	bwa+stampy/snvsniffer	bwa+stampy	snvsniffer	19	0.7308	1	0.8444	19	7	0	13	0.3793	0.8462	0.5238	11	18	2
FDAARGOS_700	bwa+stampy/solsnp	bwa+stampy	solsnp	19	0.7308	1	0.8444	19	7	0	13	0	0	0	0	0	13
FDAARGOS_700	bwa+stampy/strelka	bwa+stampy	strelka	19	0.4872	1	0.6552	19	20	0	13	0.6	0.9231	0.7273	12	8	1
FDAARGOS_700	bwa+stampy/varscan	bwa+stampy	varscan	19	0.8636	1	0.9268	19	3	0	13	0	0	0	0	0	13
FDAARGOS_700	bwa-mem/deepvariant	bwa-mem	deepvariant	19	0.95	1	0.9744	19	1	0	13	0.8571	0.9231	0.8889	12	2	1
FDAARGOS_700	bwa-mem/freebayes	bwa-mem	freebayes	19	0.8636	1	0.9268	19	3	0	13	0.8571	0.9231	0.8889	12	2	1
FDAARGOS_700	bwa-mem/gatk	bwa-mem	gatk	19	0.8636	1	0.9268	19	3	0	13	0.8	0.9231	0.8571	12	3	1
FDAARGOS_700	bwa-mem/lofreq	bwa-mem	lofreq	19	0.3455	1	0.5135	19	36	0	13	0	0	0	0	0	13
FDAARGOS_700	bwa-mem/mpileup	bwa-mem	mpileup	19	0.95	1	0.9744	19	1	0	13	0.8	0.6154	0.6957	8	2	5
FDAARGOS_700	bwa-mem/octopus	bwa-mem	octopus	19	0.9048	1	0.95	19	2	0	13	0.75	0.9231	0.8276	12	4	1
FDAARGOS_700	bwa-mem/pilon	bwa-mem	pilon	19	0.95	1	0.9744	19	1	0	13	0.8	0.9231	0.8571	12	3	1
FDAARGOS_700	bwa-mem/platypus	bwa-mem	platypus	19	0.95	1	0.9744	19	1	0	13	0.8571	0.9231	0.8889	12	2	1
FDAARGOS_700	bwa-mem/snver	bwa-mem	snver	19	0.95	1	0.9744	19	1	0	13	0	0	0	0	0	13
FDAARGOS_700	bwa-mem/snvsniffer	bwa-mem	snvsniffer	19	0.8261	1	0.9048	19	4	0	13	0.75	0.9231	0.8276	12	4	1
FDAARGOS_700	bwa-mem/solsnp	bwa-mem	solsnp	19	0.95	1	0.9744	19	1	0	13	0	0	0	0	0	13
FDAARGOS_700	bwa-mem/strelka	bwa-mem	strelka	19	0.8261	1	0.9048	19	4	0	13	0.8	0.9231	0.8571	12	3	1
FDAARGOS_700	bwa-mem/varscan	bwa-mem	varscan	19	0.95	1	0.9744	19	1	0	13	0	0	0	0	0	13
FDAARGOS_700	bwa-sw/deepvariant	bwa-sw	deepvariant	19	0.9048	1	0.95	19	2	0	13	0.8571	0.9231	0.8889	12	2	1
FDAARGOS_700	bwa-sw/freebayes	bwa-sw	freebayes	19	0.9048	1	0.95	19	2	0	13	0.8571	0.9231	0.8889	12	2	1
FDAARGOS_700	bwa-sw/gatk	bwa-sw	gatk	19	0.6129	1	0.76	19	12	0	13	0.8571	0.9231	0.8889	12	2	1
FDAARGOS_700	bwa-sw/lofreq	bwa-sw	lofreq	19	0.4318	1	0.6032	19	25	0	13	0	0	0	0	0	13
FDAARGOS_700	bwa-sw/mpileup	bwa-sw	mpileup	19	0.95	1	0.9744	19	1	0	13	0.8	0.6154	0.6957	8	2	5
FDAARGOS_700	bwa-sw/octopus	bwa-sw	octopus	19	0.9048	1	0.95	19	2	0	13	0.6	0.9231	0.7273	12	8	1
FDAARGOS_700	bwa-sw/pilon	bwa-sw	pilon	19	0.9048	1	0.95	19	2	0	13	0.8	0.9231	0.8571	12	3	1
FDAARGOS_700	bwa-sw/platypus	bwa-sw	platypus	19	1	0.1053	0.1905	2	0	17	13	0	0	0	0	1	13
FDAARGOS_700	bwa-sw/snver	bwa-sw	snver	19	0.95	1	0.9744	19	1	0	13	0	0	0	0	0	13
FDAARGOS_700	bwa-sw/snvsniffer	bwa-sw	snvsniffer	19	0.7308	1	0.8444	19	7	0	13	0.75	0.9231	0.8276	12	4	1
FDAARGOS_700	bwa-sw/solsnp	bwa-sw	solsnp	19	0.95	1	0.9744	19	1	0	13	0	0	0	0	0	13
FDAARGOS_700	bwa-sw/strelka	bwa-sw	strelka	19	0.8261	1	0.9048	19	4	0	13	0.8571	0.9231	0.8889	12	2	1
FDAARGOS_700	bwa-sw/varscan	bwa-sw	varscan	19	0.95	1	0.9744	19	1	0	13	0	0	0	0	0	13
FDAARGOS_700	gassst/mpileup	gassst	mpileup	19	0.45	0.9474	0.6102	18	22	1	13	0.4615	0.4615	0.4615	6	7	7
FDAARGOS_700	gassst/pilon	gassst	pilon	19	0.6786	1	0.8085	19	9	0	13	0.6923	0.6923	0.6923	9	4	4
FDAARGOS_700	gassst/snvsniffer	gassst	snvsniffer	19	0.0905	1	0.1659	19	191	0	13	0.1122	0.8462	0.1982	11	87	2
FDAARGOS_700	gassst/varscan	gassst	varscan	19	0.8889	0.4211	0.5714	8	1	11	13	0	0	0	0	0	13
FDAARGOS_700	gem/deepvariant	gem	deepvariant	19	0.9048	1	0.95	19	2	0	13	0.8571	0.9231	0.8889	12	2	1
FDAARGOS_700	gem/freebayes	gem	freebayes	19	0.5938	1	0.7451	19	13	0	13	0.8571	0.9231	0.8889	12	2	1
FDAARGOS_700	gem/gatk	gem	gatk	19	0.7917	1	0.8837	19	5	0	13	0.8571	0.9231	0.8889	12	2	1
FDAARGOS_700	gem/lofreq	gem	lofreq	19	0.5135	1	0.6786	19	18	0	13	0	0	0	0	0	13
FDAARGOS_700	gem/mpileup	gem	mpileup	19	0.95	1	0.9744	19	1	0	13	0.3214	0.6923	0.439	9	19	4
FDAARGOS_700	gem/octopus	gem	octopus	19	0.7917	1	0.8837	19	5	0	13	0.6	0.9231	0.7273	12	8	1
FDAARGOS_700	gem/pilon	gem	pilon	19	0.95	1	0.9744	19	1	0	13	0.8	0.9231	0.8571	12	3	1
FDAARGOS_700	gem/platypus	gem	platypus	19	0.95	1	0.9744	19	1	0	13	0.8571	0.9231	0.8889	12	2	1
FDAARGOS_700	gem/snver	gem	snver	19	0.95	1	0.9744	19	1	0	13	0	0	0	0	0	13
FDAARGOS_700	gem/snvsniffer	gem	snvsniffer	19	0.9048	1	0.95	19	2	0	13	0.5789	0.8462	0.6875	11	8	2
FDAARGOS_700	gem/solsnp	gem	solsnp	19	0.9048	1	0.95	19	2	0	13	0	0	0	0	0	13
FDAARGOS_700	gem/strelka	gem	strelka	19	0.7917	1	0.8837	19	5	0	13	0.75	0.9231	0.8276	12	4	1
FDAARGOS_700	gem/varscan	gem	varscan	19	0.9048	1	0.95	19	2	0	13	0	0	0	0	0	13
FDAARGOS_700	hisat2/freebayes	hisat2	freebayes	19	0.7917	1	0.8837	19	5	0	13	0.8571	0.9231	0.8889	12	2	1
FDAARGOS_700	hisat2/gatk	hisat2	gatk	19	0.6129	1	0.76	19	12	0	13	0.8	0.9231	0.8571	12	3	1
FDAARGOS_700	hisat2/lofreq	hisat2	lofreq	19	0.475	1	0.6441	19	21	0	13	0	0	0	0	0	13
FDAARGOS_700	hisat2/mpileup	hisat2	mpileup	19	0.7917	1	0.8837	19	5	0	13	0.8182	0.6923	0.75	9	2	4
FDAARGOS_700	hisat2/pilon	hisat2	pilon	19	0.9048	1	0.95	19	2	0	13	0.7059	0.9231	0.8	12	5	1
FDAARGOS_700	hisat2/snver	hisat2	snver	19	0.7308	1	0.8444	19	7	0	13	0	0	0	0	0	13
FDAARGOS_700	hisat2/snvsniffer	hisat2	snvsniffer	19	0.8261	1	0.9048	19	4	0	13	0.7333	0.8462	0.7857	11	4	2
FDAARGOS_700	hisat2/solsnp	hisat2	solsnp	19	0.8261	1	0.9048	19	4	0	13	0	0	0	0	0	13
FDAARGOS_700	hisat2/strelka	hisat2	strelka	19	0.76	1	0.8636	19	6	0	13	0.8571	0.9231	0.8889	12	2	1
FDAARGOS_700	hisat2/varscan	hisat2	varscan	19	0.8261	1	0.9048	19	4	0	13	0	0	0	0	0	13
FDAARGOS_700	minimap2/deepvariant	minimap2	deepvariant	19	0.9048	1	0.95	19	2	0	13	0.8571	0.9231	0.8889	12	2	1
FDAARGOS_700	minimap2/freebayes	minimap2	freebayes	19	0.7037	1	0.8261	19	8	0	13	0.8571	0.9231	0.8889	12	2	1
FDAARGOS_700	minimap2/gatk	minimap2	gatk	19	0.8261	1	0.9048	19	4	0	13	0.8	0.9231	0.8571	12	3	1
FDAARGOS_700	minimap2/lofreq	minimap2	lofreq	19	0.3455	1	0.5135	19	36	0	13	0	0	0	0	0	13
FDAARGOS_700	minimap2/mpileup	minimap2	mpileup	19	0.95	1	0.9744	19	1	0	13	0.8	0.6154	0.6957	8	2	5
FDAARGOS_700	minimap2/octopus	minimap2	octopus	19	0.8261	1	0.9048	19	4	0	13	0.75	0.9231	0.8276	12	4	1
FDAARGOS_700	minimap2/pilon	minimap2	pilon	19	0.95	1	0.9744	19	1	0	13	0.8	0.9231	0.8571	12	3	1
FDAARGOS_700	minimap2/platypus	minimap2	platypus	19	0.95	1	0.9744	19	1	0	13	0.8571	0.9231	0.8889	12	2	1
FDAARGOS_700	minimap2/snver	minimap2	snver	19	0.95	1	0.9744	19	1	0	13	0	0	0	0	0	13
FDAARGOS_700	minimap2/snvsniffer	minimap2	snvsniffer	19	0.76	1	0.8636	19	6	0	13	0.75	0.9231	0.8276	12	4	1
FDAARGOS_700	minimap2/solsnp	minimap2	solsnp	19	0.95	1	0.9744	19	1	0	13	0	0	0	0	0	13
FDAARGOS_700	minimap2/strelka	minimap2	strelka	19	0.7917	1	0.8837	19	5	0	13	0.8	0.9231	0.8571	12	3	1
FDAARGOS_700	minimap2/varscan	minimap2	varscan	19	0.95	1	0.9744	19	1	0	13	0	0	0	0	0	13
FDAARGOS_700	mosaik/deepvariant	mosaik	deepvariant	19	0.95	1	0.9744	19	1	0	13	0.8571	0.9231	0.8889	12	2	1
FDAARGOS_700	mosaik/freebayes	mosaik	freebayes	19	0.3455	1	0.5135	19	36	0	13	0.5	0.9231	0.6486	12	12	1
FDAARGOS_700	mosaik/gatk	mosaik	gatk	19	0.0091	0.1579	0.0172	3	327	16	13	0.0938	0.2308	0.1333	3	29	10
FDAARGOS_700	mosaik/octopus	mosaik	octopus	19	0.75	0.1579	0.2609	3	1	16	13	0.5	0.1538	0.2353	2	2	11
FDAARGOS_700	mosaik/solsnp	mosaik	solsnp	19	0.8636	1	0.9268	19	3	0	13	0	0	0	0	0	13
FDAARGOS_700	ngm/deepvariant	ngm	deepvariant	19	0.95	1	0.9744	19	1	0	13	0.8571	0.9231	0.8889	12	2	1
FDAARGOS_700	ngm/freebayes	ngm	freebayes	19	0.3585	1	0.5278	19	34	0	13	0.48	0.9231	0.6316	12	13	1
FDAARGOS_700	ngm/gatk	ngm	gatk	19	0.8636	1	0.9268	19	3	0	13	0.8	0.9231	0.8571	12	3	1
FDAARGOS_700	ngm/lofreq	ngm	lofreq	19	0.2184	1	0.3585	19	68	0	13	0	0	0	0	0	13
FDAARGOS_700	ngm/mpileup	ngm	mpileup	19	0.95	1	0.9744	19	1	0	13	0.8	0.6154	0.6957	8	2	5
FDAARGOS_700	ngm/octopus	ngm	octopus	19	0.9048	1	0.95	19	2	0	13	0.75	0.9231	0.8276	12	4	1
FDAARGOS_700	ngm/pilon	ngm	pilon	19	0.95	1	0.9744	19	1	0	13	0.8	0.9231	0.8571	12	3	1
FDAARGOS_700	ngm/platypus	ngm	platypus	19	0.4318	1	0.6032	19	25	0	13	0.5714	0.9231	0.7059	12	9	1
FDAARGOS_700	ngm/snver	ngm	snver	19	0.3725	1	0.5429	19	32	0	13	0	0	0	0	0	13
FDAARGOS_700	ngm/snvsniffer	ngm	snvsniffer	19	0.7917	1	0.8837	19	5	0	13	0.7059	0.9231	0.8	12	5	1
FDAARGOS_700	ngm/solsnp	ngm	solsnp	19	0.95	1	0.9744	19	1	0	13	0	0	0	0	0	13
FDAARGOS_700	ngm/strelka	ngm	strelka	19	0.8261	1	0.9048	19	4	0	13	0.8	0.9231	0.8571	12	3	1
FDAARGOS_700	ngm/varscan	ngm	varscan	19	0.3725	1	0.5429	19	32	0	13	0	0	0	0	0	13
FDAARGOS_700	smalt/deepvariant	smalt	deepvariant	19	0.9048	1	0.95	19	2	0	13	0.8571	0.9231	0.8889	12	2	1
FDAARGOS_700	smalt/freebayes	smalt	freebayes	19	0.3167	1	0.481	19	41	0	13	0.6	0.9231	0.7273	12	8	1
FDAARGOS_700	smalt/gatk	smalt	gatk	19	0.6333	1	0.7755	19	11	0	13	0.8	0.9231	0.8571	12	3	1
FDAARGOS_700	smalt/lofreq	smalt	lofreq	19	0.25	1	0.4	19	57	0	13	0	0	0	0	0	13
FDAARGOS_700	smalt/mpileup	smalt	mpileup	19	0.76	1	0.8636	19	6	0	13	0.8182	0.6923	0.75	9	2	4
FDAARGOS_700	smalt/octopus	smalt	octopus	19	0.7917	1	0.8837	19	5	0	13	0.7059	0.9231	0.8	12	5	1
FDAARGOS_700	smalt/pilon	smalt	pilon	19	0.95	1	0.9744	19	1	0	13	0.75	0.6923	0.72	9	3	4
FDAARGOS_700	smalt/platypus	smalt	platypus	19	0.95	1	0.9744	19	1	0	13	0.8571	0.9231	0.8889	12	2	1
FDAARGOS_700	smalt/snver	smalt	snver	19	0.8636	1	0.9268	19	3	0	13	0	0	0	0	0	13
FDAARGOS_700	smalt/snvsniffer	smalt	snvsniffer	19	0.8261	1	0.9048	19	4	0	13	0.75	0.9231	0.8276	12	4	1
FDAARGOS_700	smalt/solsnp	smalt	solsnp	19	0.8636	1	0.9268	19	3	0	13	0	0	0	0	0	13
FDAARGOS_700	smalt/strelka	smalt	strelka	19	0.8261	1	0.9048	19	4	0	13	0.8	0.9231	0.8571	12	3	1
FDAARGOS_700	smalt/varscan	smalt	varscan	19	0.95	1	0.9744	19	1	0	13	0	0	0	0	0	13
FDAARGOS_700	snap/deepvariant	snap	deepvariant	19	0.95	1	0.9744	19	1	0	13	0.8	0.9231	0.8571	12	3	1
FDAARGOS_700	snap/freebayes	snap	freebayes	19	0.8261	1	0.9048	19	4	0	13	0.75	0.9231	0.8276	12	4	1
FDAARGOS_700	snap/gatk	snap	gatk	19	0.8636	1	0.9268	19	3	0	13	0.8	0.9231	0.8571	12	3	1
FDAARGOS_700	snap/lofreq	snap	lofreq	19	0.413	1	0.5846	19	27	0	13	0	0	0	0	0	13
FDAARGOS_700	snap/mpileup	snap	mpileup	19	0.95	1	0.9744	19	1	0	13	0.75	0.6923	0.72	9	3	4
FDAARGOS_700	snap/octopus	snap	octopus	19	0.9048	1	0.95	19	2	0	13	0.7059	0.9231	0.8	12	5	1
FDAARGOS_700	snap/pilon	snap	pilon	19	0.95	1	0.9744	19	1	0	13	0.75	0.6923	0.72	9	3	4
FDAARGOS_700	snap/platypus	snap	platypus	19	0.95	1	0.9744	19	1	0	13	0.75	0.9231	0.8276	12	4	1
FDAARGOS_700	snap/snver	snap	snver	19	0.95	1	0.9744	19	1	0	13	0	0	0	0	0	13
FDAARGOS_700	snap/snvsniffer	snap	snvsniffer	19	0.95	1	0.9744	19	1	0	13	0.7857	0.8462	0.8148	11	3	2
FDAARGOS_700	snap/solsnp	snap	solsnp	19	0.95	1	0.9744	19	1	0	13	0	0	0	0	0	13
FDAARGOS_700	snap/strelka	snap	strelka	19	0.8261	1	0.9048	19	4	0	13	0.75	0.9231	0.8276	12	4	1
FDAARGOS_700	snap/varscan	snap	varscan	19	0.95	1	0.9744	19	1	0	13	0	0	0	0	0	13
FDAARGOS_700	snippy/snippy	snippy	snippy	19	0.95	1	0.9744	19	1	0	13	0.8571	0.9231	0.8889	12	2	1
FDAARGOS_700	spandx/spandx	spandx	spandx	19	0.95	1	0.9744	19	1	0	13	0.8571	0.9231	0.8889	12	2	1
FDAARGOS_700	speedseq/speedseq	speedseq	speedseq	19	0.9048	1	0.95	19	2	0	13	0.8571	0.9231	0.8889	12	2	1
FDAARGOS_700	stampy/deepvariant	stampy	deepvariant	19	0.95	1	0.9744	19	1	0	13	0.8571	0.9231	0.8889	12	2	1
FDAARGOS_700	stampy/freebayes	stampy	freebayes	19	0.6333	1	0.7755	19	11	0	13	0.75	0.9231	0.8276	12	4	1
FDAARGOS_700	stampy/gatk	stampy	gatk	19	0.8636	1	0.9268	19	3	0	13	0.8	0.9231	0.8571	12	3	1
FDAARGOS_700	stampy/lofreq	stampy	lofreq	19	0.2603	1	0.413	19	54	0	13	0	0	0	0	0	13
FDAARGOS_700	stampy/mpileup	stampy	mpileup	19	0.95	1	0.9744	19	1	0	13	0.5625	0.6923	0.6207	9	7	4
FDAARGOS_700	stampy/octopus	stampy	octopus	19	0.9048	1	0.95	19	2	0	13	0.75	0.9231	0.8276	12	4	1
FDAARGOS_700	stampy/platypus	stampy	platypus	19	0.8636	1	0.9268	19	3	0	13	0.6316	0.9231	0.75	12	7	1
FDAARGOS_700	stampy/snver	stampy	snver	19	0.5588	1	0.717	19	15	0	13	0	0	0	0	0	13
FDAARGOS_700	stampy/snvsniffer	stampy	snvsniffer	19	0.8261	1	0.9048	19	4	0	13	0.48	0.9231	0.6316	12	13	1
FDAARGOS_700	stampy/solsnp	stampy	solsnp	19	0.8636	1	0.9268	19	3	0	13	0	0	0	0	0	13
FDAARGOS_700	stampy/strelka	stampy	strelka	19	0.7308	1	0.8444	19	7	0	13	0.6	0.9231	0.7273	12	8	1
FDAARGOS_700	stampy/varscan	stampy	varscan	19	0.8261	1	0.9048	19	4	0	13	0	0	0	0	0	13
FDAARGOS_700	yara/deepvariant	yara	deepvariant	19	0.9048	1	0.95	19	2	0	13	0.8	0.9231	0.8571	12	3	1
FDAARGOS_700	yara/freebayes	yara	freebayes	19	0.8636	1	0.9268	19	3	0	13	0.8571	0.9231	0.8889	12	2	1
FDAARGOS_700	yara/gatk	yara	gatk	19	0.8636	1	0.9268	19	3	0	13	0.8	0.9231	0.8571	12	3	1
FDAARGOS_700	yara/lofreq	yara	lofreq	19	0.4419	1	0.6129	19	24	0	13	0	0	0	0	0	13
FDAARGOS_700	yara/mpileup	yara	mpileup	19	0.95	1	0.9744	19	1	0	13	0.8	0.6154	0.6957	8	2	5
FDAARGOS_700	yara/octopus	yara	octopus	19	0.8636	1	0.9268	19	3	0	13	0.7059	0.9231	0.8	12	5	1
FDAARGOS_700	yara/pilon	yara	pilon	19	0.95	1	0.9744	19	1	0	13	0.8	0.9231	0.8571	12	3	1
FDAARGOS_700	yara/platypus	yara	platypus	19	0.95	1	0.9744	19	1	0	13	0.8571	0.9231	0.8889	12	2	1
FDAARGOS_700	yara/snver	yara	snver	19	0.8636	1	0.9268	19	3	0	13	0	0	0	0	0	13
FDAARGOS_700	yara/snvsniffer	yara	snvsniffer	19	0.9048	1	0.95	19	2	0	13	0.6667	0.9231	0.7742	12	6	1
FDAARGOS_700	yara/solsnp	yara	solsnp	19	0.95	1	0.9744	19	1	0	13	0	0	0	0	0	13
FDAARGOS_700	yara/strelka	yara	strelka	19	0.76	1	0.8636	19	6	0	13	0.8571	0.9231	0.8889	12	2	1
FDAARGOS_700	yara/varscan	yara	varscan	19	0.95	1	0.9744	19	1	0	13	0	0	0	0	0	13
FDAARGOS_751	bowtie2/deepvariant	bowtie2	deepvariant	1895	0.7869	0.9937	0.8783	1883	509	12	184	0.6345	0.8478	0.7258	156	91	28
FDAARGOS_751	bowtie2/freebayes	bowtie2	freebayes	1895	0.6464	0.9953	0.7838	1886	1029	9	184	0.5258	0.8207	0.6409	151	138	33
FDAARGOS_751	bowtie2/gatk	bowtie2	gatk	1895	0.8425	0.9916	0.911	1879	349	16	184	0.6534	0.8587	0.7421	158	87	26
FDAARGOS_751	bowtie2/lofreq	bowtie2	lofreq	1895	0.8391	0.9799	0.9041	1857	356	38	184	0	0	0	0	0	184
FDAARGOS_751	bowtie2/mpileup	bowtie2	mpileup	1895	0.8294	0.9926	0.9037	1881	387	14	184	0.5102	0.8152	0.6276	150	144	34
FDAARGOS_751	bowtie2/octopus	bowtie2	octopus	1895	0.8431	0.9894	0.9104	1875	349	20	184	0.5591	0.8478	0.6739	156	123	28
FDAARGOS_751	bowtie2/pilon	bowtie2	pilon	1895	0.8371	0.9852	0.9051	1867	365	28	184	0.5341	0.8098	0.6436	149	130	35
FDAARGOS_751	bowtie2/platypus	bowtie2	platypus	1895	0.9665	0.9277	0.9467	1758	61	137	184	0.8968	0.6141	0.729	113	13	71
FDAARGOS_751	bowtie2/snver	bowtie2	snver	1895	0.8327	0.972	0.897	1842	370	53	184	0	0	0	0	0	184
FDAARGOS_751	bowtie2/snvsniffer	bowtie2	snvsniffer	1895	0.84	0.9668	0.8989	1832	349	63	184	0.4407	0.7065	0.5428	130	165	54
FDAARGOS_751	bowtie2/solsnp	bowtie2	solsnp	1895	0.7445	0.9889	0.8495	1874	643	21	184	0	0	0	0	0	184
FDAARGOS_751	bowtie2/strelka	bowtie2	strelka	1895	0.8672	0.9884	0.9239	1873	286	22	184	0.68	0.8207	0.7437	151	72	33
FDAARGOS_751	bowtie2/varscan	bowtie2	varscan	1895	0.7796	0.9726	0.8655	1843	521	52	184	0	0	0	0	0	184
FDAARGOS_751	breseq/breseq	breseq	breseq	1895	0.9042	0.9636	0.9329	1826	193	69	184	0.7684	0.7826	0.7754	144	44	40
FDAARGOS_751	bwa+stampy/deepvariant	bwa+stampy	deepvariant	1895	0.8368	0.9942	0.9087	1884	366	11	184	0.6522	0.875	0.7473	161	88	23
FDAARGOS_751	bwa+stampy/freebayes	bwa+stampy	freebayes	1895	0.4938	0.9947	0.66	1885	1927	10	184	0.2496	0.8533	0.3862	157	478	27
FDAARGOS_751	bwa+stampy/gatk	bwa+stampy	gatk	1895	0.8057	0.9889	0.888	1874	450	21	184	0.4955	0.8696	0.6313	160	167	24
FDAARGOS_751	bwa+stampy/lofreq	bwa+stampy	lofreq	1895	0.7194	0.9784	0.8292	1854	723	41	184	0	0	0	0	0	184
FDAARGOS_751	bwa+stampy/mpileup	bwa+stampy	mpileup	1895	0.811	0.9931	0.8929	1882	439	13	184	0.3524	0.837	0.496	154	283	30
FDAARGOS_751	bwa+stampy/octopus	bwa+stampy	octopus	1895	0.7233	0.9905	0.8361	1877	715	18	184	0.2638	0.8859	0.4066	163	466	21
FDAARGOS_751	bwa+stampy/pilon	bwa+stampy	pilon	1895	0.8278	0.9858	0.8999	1868	388	27	184	0.3625	0.7772	0.4944	143	255	41
FDAARGOS_751	bwa+stampy/platypus	bwa+stampy	platypus	1895	0.849	0.9726	0.9066	1843	327	52	184	0.3804	0.8098	0.5176	149	246	35
FDAARGOS_751	bwa+stampy/snver	bwa+stampy	snver	1895	0.6511	0.981	0.7827	1859	996	36	184	0	0	0	0	0	184
FDAARGOS_751	bwa+stampy/snvsniffer	bwa+stampy	snvsniffer	1895	0.8456	0.9594	0.8989	1818	332	77	184	0.1151	0.6304	0.1946	116	892	68
FDAARGOS_751	bwa+stampy/solsnp	bwa+stampy	solsnp	1895	0.7661	0.9868	0.8625	1870	571	25	184	0	0	0	0	0	184
FDAARGOS_751	bwa+stampy/strelka	bwa+stampy	strelka	1895	0.8068	0.9831	0.8863	1863	445	32	184	0.4746	0.8533	0.61	157	176	27
FDAARGOS_751	bwa+stampy/varscan	bwa+stampy	varscan	1895	0.7259	0.9741	0.8319	1846	697	49	184	0	0	0	0	0	184
FDAARGOS_751	bwa-mem/deepvariant	bwa-mem	deepvariant	1895	0.8428	0.9916	0.9111	1879	349	16	184	0.6992	0.875	0.7773	161	71	23
FDAARGOS_751	bwa-mem/freebayes	bwa-mem	freebayes	1895	0.7417	0.9905	0.8482	1877	652	18	184	0.7059	0.837	0.7659	154	65	30
FDAARGOS_751	bwa-mem/gatk	bwa-mem	gatk	1895	0.7985	0.9894	0.8838	1875	471	20	184	0.526	0.8587	0.6524	158	146	26
FDAARGOS_751	bwa-mem/lofreq	bwa-mem	lofreq	1895	0.7806	0.9763	0.8675	1850	520	45	184	0	0	0	0	0	184
FDAARGOS_751	bwa-mem/mpileup	bwa-mem	mpileup	1895	0.8556	0.9879	0.917	1872	316	23	184	0.6908	0.7772	0.7315	143	64	41
FDAARGOS_751	bwa-mem/octopus	bwa-mem	octopus	1895	0.7742	0.9905	0.8691	1877	545	18	184	0.5108	0.8804	0.6465	162	159	22
FDAARGOS_751	bwa-mem/pilon	bwa-mem	pilon	1895	0.8431	0.9858	0.9089	1868	347	27	184	0.5596	0.8315	0.669	153	122	31
FDAARGOS_751	bwa-mem/platypus	bwa-mem	platypus	1895	0.8806	0.9757	0.9257	1849	250	46	184	0.7795	0.8152	0.797	150	43	34
FDAARGOS_751	bwa-mem/snver	bwa-mem	snver	1895	0.8401	0.9784	0.9039	1854	353	41	184	0	0	0	0	0	184
FDAARGOS_751	bwa-mem/snvsniffer	bwa-mem	snvsniffer	1895	0.8689	0.9652	0.9145	1829	276	66	184	0.7641	0.8098	0.7863	149	46	35
FDAARGOS_751	bwa-mem/solsnp	bwa-mem	solsnp	1895	0.8487	0.9799	0.9096	1857	331	38	184	0	0	0	0	0	184
FDAARGOS_751	bwa-mem/strelka	bwa-mem	strelka	1895	0.8447	0.9873	0.9105	1871	343	24	184	0.7117	0.8478	0.7738	156	64	28
FDAARGOS_751	bwa-mem/varscan	bwa-mem	varscan	1895	0.8272	0.9699	0.8929	1838	384	57	184	0	0	0	0	0	184
FDAARGOS_751	bwa-sw/deepvariant	bwa-sw	deepvariant	1895	0.8668	0.9831	0.9213	1863	285	32	184	0.6445	0.875	0.7423	161	91	23
FDAARGOS_751	bwa-sw/freebayes	bwa-sw	freebayes	1895	0.7261	0.9847	0.8359	1866	702	29	184	0.7291	0.7935	0.7599	146	55	38
FDAARGOS_751	bwa-sw/gatk	bwa-sw	gatk	1895	0.8414	0.981	0.9058	1859	349	36	184	0.7311	0.8207	0.7733	151	57	33
FDAARGOS_751	bwa-sw/lofreq	bwa-sw	lofreq	1895	0.7746	0.9736	0.8628	1845	537	50	184	0	0	0	0	0	184
FDAARGOS_751	bwa-sw/mpileup	bwa-sw	mpileup	1895	0.8712	0.9852	0.9247	1867	276	28	184	0.7571	0.7283	0.7424	134	43	50
FDAARGOS_751	bwa-sw/octopus	bwa-sw	octopus	1895	0.8501	0.9831	0.9118	1863	327	32	184	0.5845	0.8804	0.7026	162	118	22
FDAARGOS_751	bwa-sw/pilon	bwa-sw	pilon	1895	0.8666	0.9831	0.9212	1863	287	32	184	0.5785	0.8207	0.6787	151	110	33
FDAARGOS_751	bwa-sw/platypus	bwa-sw	platypus	1895	0.2797	0.0201	0.0374	38	85	1857	184	0.5	0.0109	0.0213	2	4	182
FDAARGOS_751	bwa-sw/snver	bwa-sw	snver	1895	0.8233	0.9736	0.8922	1845	396	50	184	0	0	0	0	0	184
FDAARGOS_751	bwa-sw/snvsniffer	bwa-sw	snvsniffer	1895	0.8689	0.9652	0.9145	1829	276	66	184	0.8101	0.788	0.7989	145	34	39
FDAARGOS_751	bwa-sw/solsnp	bwa-sw	solsnp	1895	0.8534	0.9768	0.9109	1851	318	44	184	0	0	0	0	0	184
FDAARGOS_751	bwa-sw/strelka	bwa-sw	strelka	1895	0.821	0.9784	0.8928	1854	403	41	184	0.6982	0.8315	0.7591	153	67	31
FDAARGOS_751	bwa-sw/varscan	bwa-sw	varscan	1895	0.767	0.9726	0.8576	1843	560	52	184	0	0	0	0	0	184
FDAARGOS_751	gassst/mpileup	gassst	mpileup	1895	0.7519	0.8654	0.8047	1640	541	255	184	0.4752	0.3641	0.4123	67	74	117
FDAARGOS_751	gassst/pilon	gassst	pilon	1895	0.8776	0.9615	0.9177	1822	254	73	184	0.5943	0.3424	0.4345	63	43	121
FDAARGOS_751	gassst/snvsniffer	gassst	snvsniffer	1895	0.7945	0.953	0.8666	1806	467	89	184	0.3564	0.5163	0.4217	95	186	89
FDAARGOS_751	gassst/varscan	gassst	varscan	1895	0.9049	0.5372	0.6742	1018	107	877	184	0	0	0	0	0	184
FDAARGOS_751	gem/deepvariant	gem	deepvariant	1895	0.8138	0.9937	0.8948	1883	429	12	184	0.6721	0.8696	0.7582	160	80	24
FDAARGOS_751	gem/freebayes	gem	freebayes	1895	0.6925	0.9937	0.8162	1883	834	12	184	0.5324	0.837	0.6508	154	137	30
FDAARGOS_751	gem/gatk	gem	gatk	1895	0.8131	0.991	0.8933	1878	429	17	184	0.581	0.8641	0.6948	159	119	25
FDAARGOS_751	gem/lofreq	gem	lofreq	1895	0.7997	0.9778	0.8799	1853	464	42	184	0	0	0	0	0	184
FDAARGOS_751	gem/mpileup	gem	mpileup	1895	0.84	0.9889	0.9084	1874	357	21	184	0.2255	0.8315	0.3548	153	529	31
FDAARGOS_751	gem/octopus	gem	octopus	1895	0.843	0.9921	0.9115	1880	348	15	184	0.5092	0.8696	0.6423	160	160	24
FDAARGOS_751	gem/pilon	gem	pilon	1895	0.8396	0.9847	0.9064	1866	357	29	184	0.5242	0.7554	0.6189	139	128	45
FDAARGOS_751	gem/platypus	gem	platypus	1895	0.8838	0.9778	0.9284	1853	243	42	184	0.6963	0.712	0.7041	131	58	53
FDAARGOS_751	gem/snver	gem	snver	1895	0.8418	0.9747	0.9034	1847	347	48	184	0	0	0	0	0	184
FDAARGOS_751	gem/snvsniffer	gem	snvsniffer	1895	0.8563	0.962	0.9061	1823	306	72	184	0.2821	0.6467	0.3928	119	308	65
FDAARGOS_751	gem/solsnp	gem	solsnp	1895	0.8289	0.9842	0.8999	1865	385	30	184	0	0	0	0	0	184
FDAARGOS_751	gem/strelka	gem	strelka	1895	0.8554	0.9884	0.9171	1873	316	22	184	0.6488	0.8424	0.733	155	85	29
FDAARGOS_751	gem/varscan	gem	varscan	1895	0.7889	0.972	0.8709	1842	493	53	184	0	0	0	0	0	184
FDAARGOS_751	hisat2/freebayes	hisat2	freebayes	1895	0.8198	0.9868	0.8956	1870	411	25	184	0.8243	0.663	0.7349	122	26	62
FDAARGOS_751	hisat2/gatk	hisat2	gatk	1895	0.854	0.9831	0.914	1863	318	32	184	0.7363	0.7935	0.7638	146	53	38
FDAARGOS_751	hisat2/lofreq	hisat2	lofreq	1895	0.9076	0.6997	0.7902	1326	135	569	184	0	0	0	0	0	184
FDAARGOS_751	hisat2/mpileup	hisat2	mpileup	1895	0.8691	0.9842	0.923	1865	281	30	184	0.7895	0.6522	0.7143	120	32	64
FDAARGOS_751	hisat2/pilon	hisat2	pilon	1895	0.8504	0.9747	0.9083	1847	324	48	184	0.6134	0.7826	0.6878	144	92	40
FDAARGOS_751	hisat2/snver	hisat2	snver	1895	0.8843	0.9683	0.9244	1835	240	60	184	0	0	0	0	0	184
FDAARGOS_751	hisat2/snvsniffer	hisat2	snvsniffer	1895	0.8824	0.962	0.9205	1823	243	72	184	0.8521	0.6576	0.7423	121	21	63
FDAARGOS_751	hisat2/solsnp	hisat2	solsnp	1895	0.3516	0.9757	0.5169	1849	3410	46	184	0	0	0	0	0	184
FDAARGOS_751	hisat2/strelka	hisat2	strelka	1895	0.8632	0.9726	0.9146	1843	292	52	184	0.8375	0.7283	0.7791	134	26	50
FDAARGOS_751	hisat2/varscan	hisat2	varscan	1895	0.8766	0.9673	0.9197	1833	258	62	184	0	0	0	0	0	184
FDAARGOS_751	minimap2/deepvariant	minimap2	deepvariant	1895	0.8353	0.9947	0.9081	1885	370	10	184	0.6875	0.875	0.77	161	75	23
FDAARGOS_751	minimap2/freebayes	minimap2	freebayes	1895	0.7704	0.9942	0.8681	1884	560	11	184	0.6723	0.8478	0.75	156	77	28
FDAARGOS_751	minimap2/gatk	minimap2	gatk	1895	0.8194	0.9926	0.8977	1881	412	14	184	0.5764	0.8696	0.6933	160	122	24
FDAARGOS_751	minimap2/lofreq	minimap2	lofreq	1895	0.8155	0.9794	0.89	1856	420	39	184	0	0	0	0	0	184
FDAARGOS_751	minimap2/mpileup	minimap2	mpileup	1895	0.8563	0.9937	0.9199	1883	316	12	184	0.7059	0.7826	0.7423	144	60	40
FDAARGOS_751	minimap2/octopus	minimap2	octopus	1895	0.8309	0.9942	0.9052	1884	381	11	184	0.6007	0.875	0.7124	161	111	23
FDAARGOS_751	minimap2/pilon	minimap2	pilon	1895	0.8454	0.9858	0.9102	1868	342	27	184	0.535	0.8315	0.6511	153	133	31
FDAARGOS_751	minimap2/platypus	minimap2	platypus	1895	0.8843	0.9831	0.9311	1863	243	32	184	0.7635	0.8315	0.7961	153	48	31
FDAARGOS_751	minimap2/snver	minimap2	snver	1895	0.8625	0.9794	0.9172	1856	296	39	184	0	0	0	0	0	184
FDAARGOS_751	minimap2/snvsniffer	minimap2	snvsniffer	1895	0.8681	0.9657	0.9143	1830	278	65	184	0.7376	0.8098	0.772	149	53	35
FDAARGOS_751	minimap2/solsnp	minimap2	solsnp	1895	0.8535	0.9836	0.9139	1864	320	31	184	0	0	0	0	0	184
FDAARGOS_751	minimap2/strelka	minimap2	strelka	1895	0.8501	0.9905	0.915	1877	330	18	184	0.7349	0.8478	0.7873	156	57	28
FDAARGOS_751	minimap2/varscan	minimap2	varscan	1895	0.8533	0.9757	0.9104	1849	318	46	184	0	0	0	0	0	184
FDAARGOS_751	mosaik/deepvariant	mosaik	deepvariant	1895	0.8802	0.9815	0.9281	1860	252	35	184	0.6724	0.8261	0.7414	152	76	32
FDAARGOS_751	mosaik/freebayes	mosaik	freebayes	1895	0.7117	0.9836	0.8258	1864	752	31	184	0.3679	0.8261	0.5091	152	268	32
FDAARGOS_751	mosaik/gatk	mosaik	gatk	1895	0.3522	0.1573	0.2174	298	548	1597	184	0.5644	0.3098	0.4	57	44	127
FDAARGOS_751	mosaik/octopus	mosaik	octopus	1895	0.6914	0.0639	0.1169	121	54	1774	184	0.6316	0.1304	0.2162	24	14	160
FDAARGOS_751	mosaik/solsnp	mosaik	solsnp	1895	0.8463	0.9678	0.903	1834	333	61	184	0	0	0	0	0	184
FDAARGOS_751	ngm/deepvariant	ngm	deepvariant	1895	0.8431	0.9879	0.9097	1872	347	23	184	0.6875	0.875	0.77	161	75	23
FDAARGOS_751	ngm/freebayes	ngm	freebayes	1895	0.4532	0.9926	0.6223	1881	2263	14	184	0.3207	0.7663	0.4522	141	305	43
FDAARGOS_751	ngm/gatk	ngm	gatk	1895	0.8046	0.9863	0.8862	1869	452	26	184	0.543	0.8696	0.6686	160	138	24
FDAARGOS_751	ngm/lofreq	ngm	lofreq	1895	0.6764	0.9794	0.8002	1856	888	39	184	0	0	0	0	0	184
FDAARGOS_751	ngm/mpileup	ngm	mpileup	1895	0.8081	0.991	0.8903	1878	446	17	184	0.6903	0.5815	0.6313	107	48	77
FDAARGOS_751	ngm/octopus	ngm	octopus	1895	0.7775	0.9868	0.8697	1870	533	25	184	0.4911	0.875	0.6291	161	171	23
FDAARGOS_751	ngm/pilon	ngm	pilon	1895	0.7863	0.9858	0.8748	1868	510	27	184	0.5219	0.8152	0.6364	150	164	34
FDAARGOS_751	ngm/platypus	ngm	platypus	1895	0.8155	0.9731	0.8874	1844	416	51	184	0.6593	0.6848	0.6718	126	77	58
FDAARGOS_751	ngm/snver	ngm	snver	1895	0.691	0.9773	0.8096	1852	828	43	184	0	0	0	0	0	184
FDAARGOS_751	ngm/snvsniffer	ngm	snvsniffer	1895	0.8687	0.9636	0.9137	1826	276	69	184	0.5405	0.5978	0.5677	110	102	74
FDAARGOS_751	ngm/solsnp	ngm	solsnp	1895	0.739	0.9863	0.8449	1869	660	26	184	0	0	0	0	0	184
FDAARGOS_751	ngm/strelka	ngm	strelka	1895	0.8391	0.981	0.9045	1859	356	36	184	0.6709	0.8424	0.747	155	77	29
FDAARGOS_751	ngm/varscan	ngm	varscan	1895	0.6609	0.9731	0.7872	1844	946	51	184	0	0	0	0	0	184
FDAARGOS_751	smalt/deepvariant	smalt	deepvariant	1895	0.8283	0.9942	0.9037	1884	389	11	184	0.6904	0.875	0.7718	161	74	23
FDAARGOS_751	smalt/freebayes	smalt	freebayes	1895	0.5339	0.9953	0.695	1886	1642	9	184	0.5598	0.7772	0.6508	143	114	41
FDAARGOS_751	smalt/gatk	smalt	gatk	1895	0.7768	0.9926	0.8716	1881	537	14	184	0.5407	0.8696	0.6668	160	141	24
FDAARGOS_751	smalt/lofreq	smalt	lofreq	1895	0.5998	0.9768	0.7432	1851	1235	44	184	0	0	0	0	0	184
FDAARGOS_751	smalt/mpileup	smalt	mpileup	1895	0.7845	0.9931	0.8766	1882	517	13	184	0.756	0.6902	0.7216	127	41	57
FDAARGOS_751	smalt/octopus	smalt	octopus	1895	0.7074	0.9931	0.8263	1882	775	13	184	0.4253	0.875	0.5723	161	223	23
FDAARGOS_751	smalt/pilon	smalt	pilon	1895	0.7809	0.9852	0.8712	1867	525	28	184	0.3612	0.5163	0.4251	95	168	89
FDAARGOS_751	smalt/platypus	smalt	platypus	1895	0.7937	0.9789	0.8766	1855	481	40	184	0.7527	0.75	0.7513	138	46	46
FDAARGOS_751	smalt/snver	smalt	snver	1895	0.7017	0.972	0.815	1842	783	53	184	0	0	0	0	0	184
FDAARGOS_751	smalt/snvsniffer	smalt	snvsniffer	1895	0.8737	0.9641	0.9167	1827	264	68	184	0.7416	0.7174	0.7293	132	46	52
FDAARGOS_751	smalt/solsnp	smalt	solsnp	1895	0.7874	0.9831	0.8744	1863	503	32	184	0	0	0	0	0	184
FDAARGOS_751	smalt/strelka	smalt	strelka	1895	0.7922	0.9884	0.8795	1873	490	22	184	0.7277	0.8315	0.7762	153	58	31
FDAARGOS_751	smalt/varscan	smalt	varscan	1895	0.6538	0.9747	0.7826	1847	978	48	184	0	0	0	0	0	184
FDAARGOS_751	snap/deepvariant	snap	deepvariant	1895	0.7739	0.9942	0.8703	1884	549	11	184	0.6255	0.8424	0.7179	155	94	29
FDAARGOS_751	snap/freebayes	snap	freebayes	1895	0.6288	0.9947	0.7705	1885	1110	10	184	0.3935	0.7826	0.5237	144	225	40
FDAARGOS_751	snap/gatk	snap	gatk	1895	0.8179	0.9926	0.8969	1881	416	14	184	0.6357	0.8587	0.7305	158	94	26
FDAARGOS_751	snap/lofreq	snap	lofreq	1895	0.8307	0.9736	0.8965	1845	376	50	184	0	0	0	0	0	184
FDAARGOS_751	snap/mpileup	snap	mpileup	1895	0.8249	0.9894	0.8997	1875	398	20	184	0.5846	0.6196	0.6016	114	81	70
FDAARGOS_751	snap/octopus	snap	octopus	1895	0.8032	0.9905	0.8871	1877	460	18	184	0.5778	0.8478	0.6872	156	114	28
FDAARGOS_751	snap/pilon	snap	pilon	1895	0.8315	0.9826	0.9007	1862	379	33	184	0.312	0.3967	0.3493	73	161	111
FDAARGOS_751	snap/platypus	snap	platypus	1895	0.8288	0.9836	0.8996	1864	384	31	184	0.4545	0.6359	0.5301	117	150	67
FDAARGOS_751	snap/snver	snap	snver	1895	0.7784	0.9731	0.8649	1844	525	51	184	0	0	0	0	0	184
FDAARGOS_751	snap/snvsniffer	snap	snvsniffer	1895	0.8496	0.9631	0.9028	1825	323	70	184	0.4315	0.5924	0.4993	109	166	75
FDAARGOS_751	snap/solsnp	snap	solsnp	1895	0.729	0.9879	0.8389	1872	696	23	184	0	0	0	0	0	184
FDAARGOS_751	snap/strelka	snap	strelka	1895	0.8513	0.9863	0.9138	1869	326	26	184	0.7264	0.8261	0.7731	152	58	32
FDAARGOS_751	snap/varscan	snap	varscan	1895	0.7572	0.9678	0.8497	1834	588	61	184	0	0	0	0	0	184
FDAARGOS_751	snippy/snippy	snippy	snippy	1895	0.9095	0.9683	0.938	1835	182	60	184	0.8421	0.7717	0.8054	142	27	42
FDAARGOS_751	spandx/spandx	spandx	spandx	1895	0.9238	0.9493	0.9364	1799	148	96	184	0.858	0.8098	0.8332	149	25	35
FDAARGOS_751	speedseq/speedseq	speedseq	speedseq	1895	0.8087	0.9842	0.8878	1865	440	30	184	0.7574	0.8207	0.7878	151	49	33
FDAARGOS_751	stampy/deepvariant	stampy	deepvariant	1895	0.8408	0.9905	0.9095	1877	354	18	184	0.6496	0.875	0.7456	161	89	23
FDAARGOS_751	stampy/freebayes	stampy	freebayes	1895	0.5031	0.9916	0.6675	1879	1851	16	184	0.2488	0.8533	0.3853	157	480	27
FDAARGOS_751	stampy/gatk	stampy	gatk	1895	0.8053	0.9884	0.8875	1873	451	22	184	0.5093	0.8696	0.6424	160	158	24
FDAARGOS_751	stampy/lofreq	stampy	lofreq	1895	0.7249	0.9704	0.8299	1839	698	56	184	0	0	0	0	0	184
FDAARGOS_751	stampy/mpileup	stampy	mpileup	1895	0.8136	0.9873	0.8921	1871	429	24	184	0.4064	0.8261	0.5448	152	222	32
FDAARGOS_751	stampy/octopus	stampy	octopus	1895	0.7361	0.9905	0.8446	1877	670	18	184	0.2622	0.8859	0.4046	163	470	21
FDAARGOS_751	stampy/platypus	stampy	platypus	1895	0.84	0.9752	0.9026	1848	351	47	184	0.3844	0.8207	0.5236	151	245	33
FDAARGOS_751	stampy/snver	stampy	snver	1895	0.6807	0.9741	0.8014	1846	866	49	184	0	0	0	0	0	184
FDAARGOS_751	stampy/snvsniffer	stampy	snvsniffer	1895	0.8509	0.9546	0.8998	1809	317	86	184	0.1236	0.663	0.2084	122	865	62
FDAARGOS_751	stampy/solsnp	stampy	solsnp	1895	0.7755	0.9842	0.8674	1865	540	30	184	0	0	0	0	0	184
FDAARGOS_751	stampy/strelka	stampy	strelka	1895	0.8068	0.9831	0.8863	1863	445	32	184	0.4833	0.8533	0.6171	157	170	27
FDAARGOS_751	stampy/varscan	stampy	varscan	1895	0.7338	0.9673	0.8345	1833	665	62	184	0	0	0	0	0	184
FDAARGOS_751	yara/deepvariant	yara	deepvariant	1895	0.8321	0.9873	0.9031	1871	377	24	184	0.7072	0.8424	0.7689	155	65	29
FDAARGOS_751	yara/freebayes	yara	freebayes	1895	0.7464	0.9879	0.8503	1872	636	23	184	0.5228	0.8098	0.6354	149	136	35
FDAARGOS_751	yara/gatk	yara	gatk	1895	0.8533	0.9842	0.9141	1865	320	30	184	0.6797	0.8424	0.7523	155	74	29
FDAARGOS_751	yara/lofreq	yara	lofreq	1895	0.8576	0.9662	0.9087	1831	304	64	184	0	0	0	0	0	184
FDAARGOS_751	yara/mpileup	yara	mpileup	1895	0.8568	0.9852	0.9165	1867	312	28	184	0.6092	0.788	0.6872	145	93	39
FDAARGOS_751	yara/octopus	yara	octopus	1895	0.795	0.9863	0.8804	1869	482	26	184	0.4968	0.8424	0.625	155	157	29
FDAARGOS_751	yara/pilon	yara	pilon	1895	0.8492	0.9836	0.9115	1864	330	31	184	0.5846	0.8152	0.6809	150	108	34
FDAARGOS_751	yara/platypus	yara	platypus	1895	0.8838	0.9757	0.9275	1849	243	46	184	0.6239	0.7935	0.6986	146	88	38
FDAARGOS_751	yara/snver	yara	snver	1895	0.8566	0.971	0.9102	1840	308	55	184	0	0	0	0	0	184
FDAARGOS_751	yara/snvsniffer	yara	snvsniffer	1895	0.8588	0.9631	0.908	1825	300	70	184	0.4733	0.6739	0.5561	124	138	60
FDAARGOS_751	yara/solsnp	yara	solsnp	1895	0.8288	0.9784	0.8974	1854	383	41	184	0	0	0	0	0	184
FDAARGOS_751	yara/strelka	yara	strelka	1895	0.8628	0.9757	0.9158	1849	294	46	184	0.6849	0.8152	0.7444	150	69	34
FDAARGOS_751	yara/varscan	yara	varscan	1895	0.8567	0.9657	0.908	1830	306	65	184	0	0	0	0	0	184
							Total	24983472	1545957						216534	246852

## Sheet: Supplementary Table 4
Supplementary Table 4. Positional information output by each variant caller.
Cells highlighted in yellow are either approximations of that particular information point and may not be directly comparable between variant callers, or require processing in order to obtain it. See notes, below, for further details.
Subvalues within a given field - such as the constituents of mpileup's DP4 field, an array of 4 values - are represented using notation that would access this value if provided to the "filter" module of BCFtools.
		Manner in which this information is represented by each variant caller (i.e. tag, usually in VCF INFO or FORMAT field)
Information	Breseq	DeepVariant	Freebayes	GATK	LoFreq	mpileup	Octopus	Pilon	Platypus	Snippy	SNVer	SNVSniffer	SolSNP	SPANDx	SpeedSeq	Strelka	VarScan
Does the VCF contain both SNPs and indels?	yes	yes	yes	yes	no	yes	yes	yes	yes	yes	no	yes	no	no	yes	yes	no
Does the VCF make meaningful use of the FILTER column (i.e. provide both PASS and reason-for-filtering values)?	no	yes	no	no	yes	no	yes	yes	yes	no	no	no	no	yes	no	yes	yes
Variant call quality	QUAL	QUAL	QUAL	QUAL	QUAL	QUAL	QUAL	QUAL	QUAL	QUAL			QUAL	QUAL	QUAL	QUAL
Read depth: total number of reads mapped at a given position	DP	DP	DP	DP	DP	DP	DP	DP	TC	DP	DP	DP	DP	DP	DP	DP	SDP
Number of reads mapped to forward strand			SAF+SRF		DP4[0]+DP4[2]	DP4[0]+DP4[2]			NF		AC1+RC1				SAF+SRF	ADF[*:0]+ADF[*:1]	RDF+ADF
Number of reads mapped to reverse strand			SAR+SRR		DP4[1]+DP4[3]	DP4[1]+DP4[3]			NR		AC2+RC2				SAR+SRR	ADR[*:0]+ADR[*:1]	RDR+ADR
Number of reads mapped to reference allele	DP-AD	AD[*:0]	RO	AD[*:0]	DP4[0]+DP4[1]	DP4[0]+DP4[1]		BC	TC-TR	RO	RC1+RC2			AD[*:0]	RO	ADF[*:0]+ADR[*:0]	RDF+RDR
Number of reads mapped to variant allele	AD	AD[*:1]	AO	AD[*:1]	DP4[2]+DP4[3]	DP4[2]+DP4[3]		BC	TR	AO	AC1+AC2			AD[*:1]	AO	ADF[*:1]+ADR[*:1]	ADF+ADR
Proportion of reads mapping to variant allele	AF	AD[*:1]/(AD[*:0]+AD[*:1])	1-AB	AD[*:1]/(AD[*:0]+AD[*:1])	AF	(DP4[1]+DP4[3])/(DP4[0]+DP4[1]+DP4[2]+DP4[3])		AF	TR/TC	1-AB	((AC1+AC2)/(AC1+AC2+RC1+RC2))		AR	AD[*:1]/(AD[*:0]+AD[*:1])	1-AB	(ADF[*:1]+ADR[*:1])/(ADF[*:0]+ADF[*:1]+ADR[*:0]+ADR[*:1])	FREQ
Number of reads supporting the alternate allele placed to its left (5')			RPL												RPL
Number of reads supporting the alternate allele placed to its right (3')			RPR												RPR
Average quality of variant-supporting reads	QUAL/AD	QUAL/AD[*:1]	QUAL/AO	QUAL/AD[*:1]	QUAL/(DP4[2]+DP4[3])	QUAL/(DP4[2]+DP4[3])		QUAL/BC	QUAL/TR	QUAL/AO	QUAL/(AC1+AC2)			QUAL/AD[*:1]	QUAL/AO	QUAL/(ADF[*:1]+ADR[*:1])
Filter criteria that may be applied, using BCFtools, to VCFs produced by this caller
Variant call quality (QUAL)	yes	yes	yes	yes	yes	yes	yes	yes	yes	yes			yes	yes	yes	yes
Average quality of variant-supporting reads	yes	yes, but see notes	yes	yes	yes	yes		yes	yes	yes				yes	yes	yes
Number of reads supporting the variant allele	yes	yes	yes	yes	yes	yes			yes	yes	yes			yes	yes	yes	yes
Total read depth (i.e. of all reads mapping at this locus)	yes	yes	yes	yes	yes	yes	yes	yes	yes	yes	yes	yes	yes	yes	yes	yes	yes
Variant allele frequency	yes	yes	yes	yes	yes	yes		yes	yes	yes	yes			yes	yes	yes	yes
Variant-containing reads mapping both up- and downstream of the variant			yes												yes
Reads mapping on both strands			yes		yes	yes					yes				yes	yes	yes
Distance to nearest SNP	yes	yes	yes	yes	yes	yes	yes	yes	yes	yes	yes	yes	yes	yes	yes	yes	yes
Distance to nearest indel	yes	yes	yes	yes		yes	yes	yes	yes	yes		yes			yes	yes
Notes
DeepVariant
DeepVariant also reports VAF (variant allele frequency) as a standalone value, although this may be calculated when taking into account lower-quality mappings, rather than just the higher-quality mappings reported in the AD field (which reports number of reads per allele). As such, for filtering purposes, it is better to calculate VAF from the AD field than use the VAF value directly.
Freebayes, Snippy and SpeedSeq (the latter two employing the former)
The AB field reports the proportion of reads mapping to the reference, not the variant, allele. It is defined as "allele balance at heterozygous sites: a number between 0 and 1 representing the ratio of reads showing the reference allele to all reads, considering only reads from individuals called as heterozygous."
GATK
The DP field for GATK is defined as "an approximate read depth; some reads may have been filtered."
GATK provides the average quality of variant-supporting reads as the QualByDepth (QD) field, defined as "the variant confidence (from the QUAL field) divided by the unfiltered depth of non-hom-ref samples". The use of QD in GATK is discussed at https://gatk.broadinstitute.org/hc/en-us/articles/360035890471-Hard-filtering-germline-short-variants where it is recommended that "for filtering purposes…
Octopus
Although Octopus VCFs do not contain many of the tags output by other variant callers in this table (Octopus needed to be run in --legacy mode to output a VCF that would meet hap.py requirements), Octopus applies its own internal quality filtering before reporting variants. This is stringent: QUAL (variant call quality) < 10 or MQ (mapping quality) < 10 or MP (model posterior) < 10 or AF (allele …
Pilon
The DP field for Pilon is defined as "valid read depth; some reads may have been filtered." A second field, TD, provides the "total read depth, including bad pairs."
Pilon does not contain a dedicated tag specifying the number of reads that map to the reference and alternative allele (contrary to the VCF header, which states that the FORMAT column contains "AD", the "allelic depths for the ref and alt alleles in the order listed"). Alternatively, it contains the "BC" tag, defined as the "count of As, Cs, Gs, Ts at locus", from which this information may be de…
Platypus
The NR and NF fields for Platypus represent the number of forward and reverse reads supporting the variant, not the number of forward and reverse reads at that position. As such, NF+NR < TC.
SNVer
Although SNVer does not populate the QUAL field, it nevertheless requires a minimum mapping quality threshold for a SNP to be reported (parameter -mq). The default value is 20.
SNVSniffer
The VCF INFO field also contains, for SNPs, one of the tags "HC" or "LC", floating point numbers described as "high-confidence" or "low-confidence", respectively. There is no other description and no indication that these values impact the internal filters of SNVSniffer as SNPs with "LC" scores are still tagged as "PASS" (all SNPs are tagged PASS; SNVSniffer does make meaningful use of the FILTER…
SolSNP
The VCF specification defines the QUAL field as a continuous scale: "the Phred-scaled quality score for the assertion made in ALT." However, within the VCFs produced during this study, we found that SolSNP caps QUAL at 30.0.
The VCF header is missing a definition for the INFO field tag "AR", the allele ratio (of number of reads supporting the variant allele to number of reads supporting the reference allele).
SPANDx
The DP field for SPANDx is defined as "approximate read depth (reads with MQ=255 or with bad mates are filtered)."
SPANDx and VarScan
Separate commands are used by SPANDx and VarScan to create SNP-containing vs. indel-containing VCFs, rather than producing one VCF containing both.
VarScan
The SDP field for VarScan reports raw read depth, whereas the DP field reports "quality read depth", the total number of bases with Phred score >= 15 mapped at that locus. The RDR, RDF, ADR and ADF fields report a (filtered) number of reads supporting the reference and variant base on the forward and reverse strands. Consequently, RDR+RDF+ADR+ADR < DP.

## Sheet: Supplementary Table 5
Supplementary Table 5. Number of true and false positive variants detected using empirically-determined hard filters, restricted only to pipelines with high F-scores (SNP-calling F > 0.95, indel-calling F > 0.8).
This table is sorted in descending order of the % of FP calls that would be removed by each filter.
Variant type	VCF filter criterion	No. of programs producing VCFs to which this filter can be applied	Total no. of FP calls to which this criterion can be applied	No. of FP calls that would be removed by this filter	% of FP calls that would be removed by this filter	No. of FP calls that would only be removed by this filter	% of FP calls that would only be removed by this filter	Total no. of TP calls to which this criterion can be applied	No. of TP calls removed by this filter	% of TP calls removed by this filter	Ratio of the percentage of FP calls removed to the percentage of TP calls also removed
SNP	any one or more of the other criteria	NA	846088	533601	63.07	NA	NA	17645245	5157040	29.23	2.16
	distance to nearest SNP <= 3 bp	17	846088	332479	39.3	160618	18.98	17645245	3164977	17.94	2.19
	up-/downstream mapping bias (<= 5% of reads map up- or downstream of variant)	2	40581	10371	25.56	2565	6.32	931998	4109	0.44	58.09
	variant call quality <= 30	14	696440	160095	22.99	39928	5.73	14796885	1806903	12.21	1.88
	variant allele frequency <= 0.95	15	763598	165569	21.68	54142	7.09	15999229	174979	1.09	19.89
	strand bias (<= 5% of reads map to least-covered strand)	8	431848	39594	9.17	10275	2.38	9070868	37062	0.41	22.37
	avg. quality of variant-containing reads <= 1	12	516150	46175	8.95	6639	1.29	11567540	710667	6.14	1.46
	distance to nearest indel <= 10 bp	13	512502	45733	8.92	14468	2.82	11672031	53599	0.46	19.39
	no. reads supporting variant <= 5	14	663790	48510	7.31	424	0.06	14353013	17871	0.12	60.92
	read depth <= 5	17	846034	54391	6.43	0	0	17645244	19462	0.11	58.45
Indel	any one or more of the other criteria	NA	14303	10343	72.31	NA	NA	66318	13192	19.89	3.64
	distance to nearest indel <= 10 bp	11	14300	6218	43.48	2182	15.26	66300	1421	2.14	20.32
	variant allele frequency <= 0.95	9	11745	3534	30.09	1105	9.41	54658	8632	15.79	1.91
	strand bias (<= 5% of reads map to least-covered strand)	10	13006	2776	21.34	502	3.86	58579	730	1.25	17.07
	read depth <= 10	11	14303	3018	21.1	546	3.82	66318	3286	4.95	4.26
	distance to nearest SNP <= 3 bp	3	4353	832	19.11	296	6.8	21043	279	1.33	14.37
	variant call quality <= 20	10	11465	1516	13.22	0	0	53621	311	0.58	22.79
